# Supplementary material for: Histone acetylation promotes long-lasting defense responses and longevity following early life heat stress
Source: PLoS Genet. 2019 Apr 29;15(4):e1008122. doi: 10.1371/journal.pgen.1008122 (PMC6508741; doi:10.1371/journal.pgen.1008122)
Supplement: S1 Table — Genes with a fold change of > 2 (either up or down) and FDR of < 0.01 were listed as 25°C-regulated genes. (XLSX) [file pgen.1008122.s007.xlsx]

## Sheet: annotation of 25C genes
Gene_Name	FDR	Fold change (log2FC)	regulated	COG_class_annotation	GO_annotation	KEGG_annotation	KEGG_pathway_annotation	KOG_class_annotation	Pfam_annotation	eggNOG_class_annotation
col-148	2.04555e-14	detected at 25ºC but undetectable at 15ºC	up	--	Molecular Function: structural constituent of cuticle (GO:0042302);;	--	--	Extracellular structures	Collagen triple helix repeat (20 copies);; Nematode cuticle collagen N-terminal domain	RNA processing and modification
Y17D7B.3	2.05817e-19	7.55935	up	--	--	--	--	--	--	Function unknown
hsp-16.41	1.63876e-49	7.03079	up	--	--	--	--	Posttranslational modification, protein turnover, chaperones	Hsp20/alpha crystallin family	Signal transduction mechanisms
C17B7.4	2.19056e-30	6.20714	up	--	--	--	--	--	Domain of unknown function (DUF19)	General function prediction only
pud-4	4.90196e-17	5.9189	up	--	--	--	--	--	--	Signal transduction mechanisms
ZK402.1	1.52392e-20	5.55304	up	--	--	--	--	--	--	Function unknown
pud-3	4.43616e-24	5.40297	up	--	--	--	--	--	--	Function unknown
fbxa-158	5.49169e-13	5.36565	up	--	Molecular Function: protein binding (GO:0005515);;	--	--	--	FTH domain;; F-box domain	General function prediction only
hsp-70	2.773e-38	5.30447	up	Posttranslational modification, protein turnover, chaperones	Biological Process: cell morphogenesis (GO:0000902);;	K03283|0|cel:CELE_C12C8.1|hsp-70; Protein HSP-70; K03283 heat shock 70kDa protein 1/8 (A)	Spliceosome (ko03040);; MAPK signaling pathway (ko04010);; Protein processing in endoplasmic reticulum (ko04141);; Endocytosis (ko04144)	Posttranslational modification, protein turnover, chaperones	Hsp70 protein;; MreB/Mbl protein	Posttranslational modification, protein turnover, chaperones
hsp-16.2	6.60624e-33	5.25047	up	--	--	--	--	Posttranslational modification, protein turnover, chaperones	Hsp20/alpha crystallin family	Signal transduction mechanisms
srd-63	2.73457e-08	5.12659	up	--	--	K08473|0|cel:CELE_F13A7.2|srd-63; Protein SRD-63; K08473 nematode chemoreceptor (A)	--	--	Serpentine type 7TM GPCR chemoreceptor Srd	Function unknown
F26F2.10	4.92914e-26	4.94335	up	--	--	--	--	--	--	General function prediction only
cyp-37B1	1.79641e-17	4.88781	up	Secondary metabolites biosynthesis, transport and catabolism	Molecular Function: iron ion binding (GO:0005506);; Molecular Function: oxidoreductase activity, acting on paired donors, with incorporation or reduction of molecular oxygen (GO:0016705);; Molecular Function: heme binding (GO:0020037);; Biological Process: oxidation-reduction process (GO:0055114);;	K17959|0|cel:CELE_F28G4.1|cyp-37B1; Protein CYP-37B1; K17959 cytochrome P450, family 37 (A)	--	Secondary metabolites biosynthesis, transport and catabolism;; Lipid transport and metabolism	Cytochrome P450	Function unknown
Y17D7B.2	5.7445e-08	4.82879	up	--	--	--	--	--	--	Function unknown
fbxa-182	4.01856e-52	4.59991	up	--	--	--	--	--	FTH domain	General function prediction only
srw-86	4.34726e-18	4.55321	up	--	--	--	--	--	--	Replication, recombination and repair
C25F9.12	2.79267e-25	4.48334	up	--	--	--	--	--	--	Replication, recombination and repair
T24B8.5	2.32513e-69	4.33786	up	--	--	--	--	--	ShK domain-like	Intracellular trafficking, secretion, and vesicular transport
Y87G2A.16	1.02643e-85	4.28427	up	--	Molecular Function: sulfotransferase activity (GO:0008146);; Cellular Component: integral component of membrane (GO:0016021);;	--	--	Cell wall/membrane/envelope biogenesis;; Extracellular structures	Sulfotransferase family	Function unknown
irg-5	9.17929e-107	4.26411	up	--	--	--	--	--	CUB-like domain	General function prediction only
F35F10.13	3.09315e-08	4.2038	up	--	--	--	--	--	Domain of unknown function (DUF19)	General function prediction only
clec-229	1.41501e-13	3.99751	up	--	--	--	--	Signal transduction mechanisms;; Defense mechanisms	Lectin C-type domain	Signal transduction mechanisms;; Defense mechanisms
fbxa-166	5.10759e-09	3.81673	up	--	--	--	--	--	FTH domain	General function prediction only
D1014.6	1.38724e-06	3.72806	up	--	--	--	--	Function unknown	Glycosyltransferase family 92	Function unknown
F49F1.7	9.67523e-54	3.6488	up	--	--	--	--	--	ShK domain-like	Function unknown
fbxa-99	4.61671e-13	3.64022	up	--	Molecular Function: protein binding (GO:0005515);;	--	--	--	FTH domain;; F-box domain	Function unknown
K09D9.1	1.11711e-08	3.58742	up	--	--	--	--	--	--	Function unknown
Y39G8B.10	1.32153e-06	3.57543	up	--	--	--	--	--	ShK domain-like	Signal transduction mechanisms
B0334.13	1.02633e-10	3.47013	up	--	--	--	--	--	--	Intracellular trafficking, secretion, and vesicular transport
jud-4	9.35266e-09	3.45796	up	--	--	--	--	--	--	General function prediction only
W08E12.2	2.51883e-10	3.35763	up	--	--	--	--	--	--	Transcription
Y39A3A.3	9.13688e-44	3.34498	up	--	--	--	--	--	Vitelline membrane outer layer protein I (VOMI)	General function prediction only
F23F1.2	6.56138e-12	3.31276	up	--	Molecular Function: calcium ion binding (GO:0005509);;	--	--	--	EF-hand domain pair;; EF hand;; EF-hand domain;; Secreted protein acidic and rich in cysteine Ca binding region;; EF-hand domain pair;; EF hand	Function unknown
C06B3.7	9.67523e-54	3.27341	up	--	--	--	--	--	--	General function prediction only
drd-50	4.49469e-28	3.24743	up	--	--	--	--	--	ShK domain-like	Function unknown
ZC204.12	1.15705e-21	3.24357	up	--	--	--	--	--	--	General function prediction only
F13A7.11	5.43253e-35	3.24356	up	--	--	--	--	--	--	Function unknown
catp-3	1.15628e-55	3.22905	up	--	--	--	--	Inorganic ion transport and metabolism	E1-E2 ATPase;; Cation transporting ATPase, C-terminus;; haloacid dehalogenase-like hydrolase;; Putative hydrolase of sodium-potassium ATPase alpha subunit;; Cation transporter/ATPase, N-terminus;; haloacid dehalogenase-like hydrolase;; haloacid dehalogenase-like hydrolase	Signal transduction mechanisms
Y65B4A.4	2.60992e-07	3.22718	up	--	--	--	--	Cytoskeleton;; Signal transduction mechanisms	--	Transcription
C08E3.13	7.9958e-09	3.21566	up	--	--	--	--	--	--	General function prediction only
grl-27	2.09714e-44	3.21455	up	--	--	--	--	--	Ground-like domain	General function prediction only
math-37	4.22212e-12	3.19082	up	--	Molecular Function: protein binding (GO:0005515);;	--	--	--	MATH domain	General function prediction only
C43F9.11	0.000241366	3.18072	up	--	--	--	--	--	--	Signal transduction mechanisms
Y47D3B.3	4.92474e-07	3.17965	up	--	--	--	--	--	--	Posttranslational modification, protein turnover, chaperones
ugt-44	2.56901e-51	3.15213	up	Carbohydrate transport and metabolism;; Energy production and conversion	Biological Process: metabolic process (GO:0008152);; Molecular Function: transferase activity, transferring hexosyl groups (GO:0016758);;	--	--	Carbohydrate transport and metabolism;; Energy production and conversion	UDP-glucoronosyl and UDP-glucosyl transferase;; Glycosyltransferase family 28 C-terminal domain	Transcription
C17B7.10	4.87912e-09	3.14806	up	--	--	--	--	--	Peptidase family M13	General function prediction only
fbxa-105	1.10018e-28	3.13277	up	--	Molecular Function: protein binding (GO:0005515);;	--	--	--	FTH domain;; F-box domain	Carbohydrate transport and metabolism
fbxa-78	1.65735e-06	3.12486	up	--	Molecular Function: protein binding (GO:0005515);;	--	--	--	FTH domain;; F-box domain	General function prediction only
W03F9.4	1.16833e-09	3.12067	up	--	Molecular Function: transferase activity, transferring acyl groups (GO:0016746);;	--	--	Lipid transport and metabolism	Choline/Carnitine o-acyltransferase	General function prediction only
cutl-5	4.58341e-07	3.07235	up	--	--	--	--	--	Zona pellucida-like domain	Inorganic ion transport and metabolism
T01B7.8	5.41906e-06	3.0654	up	--	--	--	--	--	--	Extracellular structures
C10C5.2	1.60719e-22	3.05965	up	--	Molecular Function: protein binding (GO:0005515);;	--	--	--	--	Function unknown
col-156	7.11106e-54	3.05055	up	--	Molecular Function: structural constituent of cuticle (GO:0042302);;	--	--	Extracellular structures	Collagen triple helix repeat (20 copies);; Nematode cuticle collagen N-terminal domain	Posttranslational modification, protein turnover, chaperones
C27D9.2	2.03125e-20	3.03002	up	--	Cellular Component: extracellular space (GO:0005615);;	--	--	--	Transthyretin-like family	General function prediction only
F36D1.8	2.44077e-09	3.02588	up	--	Molecular Function: sulfotransferase activity (GO:0008146);; Cellular Component: integral component of membrane (GO:0016021);;	--	--	Cell wall/membrane/envelope biogenesis;; Extracellular structures	Sulfotransferase family	Cell wall/membrane/envelope biogenesis;; Extracellular structures
col-65	2.56901e-51	3.0185	up	--	Molecular Function: structural constituent of cuticle (GO:0042302);;	--	--	Extracellular structures	Collagen triple helix repeat (20 copies);; Nematode cuticle collagen N-terminal domain	General function prediction only
nas-23	5.74006e-08	3.01743	up	--	Molecular Function: metalloendopeptidase activity (GO:0004222);; Biological Process: proteolysis (GO:0006508);;	--	--	Posttranslational modification, protein turnover, chaperones	Astacin (Peptidase family M12A)	Function unknown
C05E7.2	1.11093e-09	3.01739	up	--	--	--	--	--	--	General function prediction only
R13H4.8	5.33658e-23	3.00804	up	--	--	--	--	--	--	Lipid transport and metabolism
T10E9.3	2.27671e-50	3.00797	up	--	--	--	--	--	DOMON domain	Function unknown
dct-5	1.63562e-05	3.00646	up	--	--	--	--	--	--	Function unknown
col-152	2.27404e-17	2.99636	up	--	Molecular Function: structural constituent of cuticle (GO:0042302);;	--	--	Extracellular structures	Collagen triple helix repeat (20 copies);; Nematode cuticle collagen N-terminal domain	Function unknown
irg-2	9.13688e-44	2.98762	up	--	--	--	--	--	--	Function unknown
ZK662.2	2.21762e-16	2.98757	up	--	--	--	--	--	--	General function prediction only
Y6G8.2	1.21963e-08	2.98127	up	--	Molecular Function: protein binding (GO:0005515);;	--	--	--	FTH domain;; F-box domain	General function prediction only
zmp-6	1.18139e-13	2.96756	up	--	Molecular Function: metalloendopeptidase activity (GO:0004222);; Biological Process: proteolysis (GO:0006508);; Molecular Function: zinc ion binding (GO:0008270);; Cellular Component: extracellular matrix (GO:0031012);;	--	--	Posttranslational modification, protein turnover, chaperones;; Extracellular structures	Matrixin	Posttranslational modification, protein turnover, chaperones
Y65B4BL.6	0.000226466	2.9455	up	--	--	--	--	--	--	Function unknown
F18E3.11	8.50566e-37	2.93326	up	--	--	--	--	--	--	General function prediction only
T06A1.1	5.64465e-17	2.93198	up	--	--	--	--	Function unknown	Glycosyltransferase family 92	Energy production and conversion
F15D4.5	1.61993e-17	2.9197	up	--	--	--	--	--	--	Transcription
C26B2.8	2.90645e-09	2.91051	up	--	--	--	--	--	--	Function unknown
C49G7.7	2.1092e-08	2.90785	up	--	--	--	--	--	--	Function unknown
str-180	2.96138e-09	2.90284	up	--	--	--	--	--	Serpentine type 7TM GPCR chemoreceptor Str;; Serpentine type 7TM GPCR chemoreceptor Srj;; Serpentine type 7TM GPCR chemoreceptor Srd;; Serpentine type 7TM GPCR chemoreceptor Srh	Intracellular trafficking, secretion, and vesicular transport
C56C10.4	2.45214e-09	2.89941	up	--	--	--	--	--	DB module	General function prediction only
pqn-63	1.2634e-35	2.89251	up	--	--	--	--	--	--	Extracellular structures
BE0003N10.6	5.54806e-33	2.8849	up	--	--	--	--	--	Methyltransferase FkbM domain	Signal transduction mechanisms
C49G7.10	4.88165e-20	2.88126	up	--	--	--	--	--	--	Function unknown
T23F6.1	6.03656e-11	2.87266	up	--	--	--	--	Extracellular structures	--	RNA processing and modification
Y36E3A.2	1.0805e-07	2.84983	up	--	--	--	--	--	--	--
C35A5.10	8.37688e-07	2.84646	up	--	--	--	--	Function unknown	--	Energy production and conversion;; Carbohydrate transport and metabolism
C27A2.5	6.69297e-07	2.8435	up	--	--	--	--	--	--	Chromatin structure and dynamics;; Cell cycle control, cell division, chromosome partitioning;; Replication, recombination and repair
C52A10.2	6.80479e-11	2.83758	up	Lipid transport and metabolism	Biological Process: metabolic process (GO:0008152);; Molecular Function: hydrolase activity (GO:0016787);;	K01044|0|cel:CELE_C52A10.2|C52A10.2; Protein C52A10.2; K01044 carboxylesterase 1 [EC:3.1.1.1] (A)	Drug metabolism - other enzymes (ko00983)	General function prediction only	Carboxylesterase family;; alpha/beta hydrolase fold	General function prediction only
srx-58	9.54025e-13	2.82321	up	--	--	--	--	--	Serpentine type 7TM GPCR chemoreceptor Srx;; 7 transmembrane receptor (rhodopsin family)	General function prediction only
F52F10.2	3.31165e-13	2.8184	up	--	Cellular Component: integral component of membrane (GO:0016021);; Biological Process: transmembrane transport (GO:0055085);;	--	--	General function prediction only	Major Facilitator Superfamily	General function prediction only
col-54	1.49532e-10	2.81253	up	--	Molecular Function: zinc ion binding (GO:0008270);; Molecular Function: structural constituent of cuticle (GO:0042302);;	--	--	Extracellular structures	Collagen triple helix repeat (20 copies);; Nematode cuticle collagen N-terminal domain	General function prediction only
M02G9.3	1.68489e-05	2.81138	up	--	--	--	--	--	--	General function prediction only
C28H8.5	1.91369e-12	2.8063	up	--	--	--	--	Function unknown	Domain of unknown function (DUF1794);; ShK domain-like	Transcription
K01D12.9	5.22457e-10	2.79248	up	--	--	--	--	--	--	Inorganic ion transport and metabolism
fbxa-82	2.52519e-22	2.78979	up	--	Molecular Function: protein binding (GO:0005515);;	--	--	--	FTH domain;; F-box domain	Function unknown
F29D10.2	0.0021885	2.78162	up	--	--	--	--	--	--	Cytoskeleton
lgc-21	8.22295e-38	2.77965	up	--	Molecular Function: extracellular ligand-gated ion channel activity (GO:0005230);; Biological Process: ion transport (GO:0006811);; Cellular Component: integral component of membrane (GO:0016021);;	--	--	Signal transduction mechanisms	Neurotransmitter-gated ion-channel ligand binding domain	General function prediction only
swip-10	0.000198758	2.77568	up	--	--	--	--	--	Metallo-beta-lactamase superfamily	Nucleotide transport and metabolism
K04C2.5	0.000291051	2.76372	up	--	--	--	--	--	--	Function unknown
M02G9.2	2.85668e-08	2.76323	up	--	--	--	--	--	Protein of unknown function (DUF1096)	General function prediction only
C25F6.8	0.000260834	2.76096	up	--	--	--	--	--	--	Function unknown
F07H5.8	2.1895e-21	2.74517	up	--	--	--	--	--	Cysteine rich repeat	Cytoskeleton
#N/A	1.59078e-11	2.73843	up	--	--	--	--	Replication, recombination and repair	RAI1 like PD-(D/E)XK nuclease	Replication, recombination and repair
nas-36	1.44853e-08	2.73791	up	--	Molecular Function: metalloendopeptidase activity (GO:0004222);; Biological Process: proteolysis (GO:0006508);;	K08076|0|cel:CELE_C26C6.3|nas-36; Protein NAS-36; K08076 astacin [EC:3.4.24.21] (A)	--	Posttranslational modification, protein turnover, chaperones	Astacin (Peptidase family M12A);; CUB domain;; Thrombospondin type 1 domain;; Matrixin	Signal transduction mechanisms;; Cytoskeleton
C04G6.7	1.70381e-08	2.73687	up	--	--	--	--	--	--	General function prediction only
C06A1.6	0.00201043	2.72653	up	--	--	--	--	--	--	Transcription
F35A5.4	1.89261e-10	2.72511	up	--	--	--	--	--	Cysteine rich repeat	General function prediction only
ZK6.8	1.87626e-16	2.72201	up	--	--	--	--	Function unknown	Ion channel regulatory protein UNC-93;; Major Facilitator Superfamily	General function prediction only
cutl-8	2.3014e-08	2.71906	up	--	--	--	--	--	Zona pellucida-like domain	Extracellular structures
F49F1.5	8.22295e-38	2.71596	up	--	--	--	--	--	ShK domain-like	Function unknown
C04G6.10	6.58506e-08	2.71583	up	--	--	--	--	--	--	General function prediction only
col-130	4.81315e-46	2.70034	up	--	Molecular Function: structural constituent of cuticle (GO:0042302);;	--	--	Extracellular structures	Collagen triple helix repeat (20 copies);; Nematode cuticle collagen N-terminal domain	Extracellular structures
math-15	1.35838e-08	2.69662	up	--	Molecular Function: protein binding (GO:0005515);;	--	--	--	MATH domain	Function unknown
arrd-24	3.89147e-06	2.69419	up	--	--	--	--	General function prediction only	Arrestin (or S-antigen), N-terminal domain;; Arrestin (or S-antigen), C-terminal domain	General function prediction only
F18E3.12	6.44787e-14	2.67346	up	--	--	--	--	--	--	General function prediction only
T05H4.7	6.63953e-13	2.67183	up	General function prediction only	Molecular Function: chitinase activity (GO:0004568);; Biological Process: chitin catabolic process (GO:0006032);; Biological Process: cell wall macromolecule catabolic process (GO:0016998);;	--	--	General function prediction only	Chitinase class I	General function prediction only
oac-32	1.83162e-32	2.67118	up	--	Molecular Function: transferase activity, transferring acyl groups other than amino-acyl groups (GO:0016747);;	--	--	General function prediction only	Acyltransferase family	General function prediction only
Y43F8B.15	0.00249591	2.67087	up	--	--	--	--	Transcription;; Replication, recombination and repair	SNF2 family N-terminal domain	Function unknown
T22B7.3	1.82532e-13	2.66694	up	Amino acid transport and metabolism	--	--	--	--	Amidinotransferase	Lipid transport and metabolism
col-91	7.0172e-48	2.66455	up	--	Molecular Function: structural constituent of cuticle (GO:0042302);;	--	--	Extracellular structures	Collagen triple helix repeat (20 copies);; Nematode cuticle collagen N-terminal domain	Signal transduction mechanisms
lipl-2	6.6738e-10	2.66441	up	General function prediction only	Biological Process: lipid metabolic process (GO:0006629);;	--	--	Lipid transport and metabolism	Partial alpha/beta-hydrolase lipase region;; alpha/beta hydrolase fold;; Alpha/beta hydrolase family	Transcription
Y58A7A.3	4.73921e-26	2.66341	up	--	--	--	--	--	--	Energy production and conversion
D1007.13	1.48439e-07	2.66228	up	--	--	--	--	--	--	RNA processing and modification
Y69A2AR.25	3.06821e-20	2.66177	up	--	--	--	--	--	--	General function prediction only
grl-16	5.34139e-46	2.65788	up	--	--	--	--	--	Ground-like domain	Intracellular trafficking, secretion, and vesicular transport
fkb-8	2.74746e-37	2.6576	up	Posttranslational modification, protein turnover, chaperones	--	--	--	Posttranslational modification, protein turnover, chaperones	FKBP-type peptidyl-prolyl cis-trans isomerase	Signal transduction mechanisms;; Defense mechanisms
Y38E10A.14	5.66664e-25	2.65746	up	--	--	--	--	--	--	Function unknown
T16G1.2	2.09591e-06	2.65536	up	--	--	--	--	--	--	General function prediction only
R02E4.3	0.000825101	2.6512	up	--	--	--	--	--	--	Function unknown
R05G9R.1	4.60966e-07	2.65009	up	--	--	--	--	--	--	General function prediction only
nhr-6	2.27496e-14	2.64073	up	--	Molecular Function: sequence-specific DNA binding transcription factor activity (GO:0003700);; Cellular Component: nucleus (GO:0005634);; Biological Process: regulation of transcription, DNA-templated (GO:0006355);; Molecular Function: zinc ion binding (GO:0008270);; Biological Process: steroid hormone mediated signaling pathway (GO:0043401);; Molecular Function: sequence-specific DNA binding (GO…	K08558|0|cel:CELE_C48D5.1|nhr-6; Protein NHR-6, isoform B; K08558 nuclear receptor subfamily 4 group A member 2 (A)	--	Transcription	Zinc finger, C4 type (two domains);; Ligand-binding domain of nuclear hormone receptor	Signal transduction mechanisms
math-21	3.59328e-06	2.6382	up	--	Molecular Function: protein binding (GO:0005515);;	--	--	--	MATH domain	Posttranslational modification, protein turnover, chaperones
K02E2.8	1.44396e-06	2.63495	up	--	--	--	--	--	Caenorhabditis protein of unknown function, DUF282	Signal transduction mechanisms
H02F09.3	0.000597629	2.63373	up	--	--	--	--	--	--	General function prediction only
clec-230	5.96099e-07	2.63235	up	--	--	--	--	Signal transduction mechanisms;; Defense mechanisms	Lectin C-type domain	General function prediction only
tag-297	8.22295e-38	2.62803	up	--	--	--	--	--	--	General function prediction only
wrt-8	4.03266e-10	2.62769	up	--	Biological Process: proteolysis (GO:0006508);; Molecular Function: peptidase activity (GO:0008233);;	--	--	Signal transduction mechanisms	Hint module	General function prediction only
F59B10.3	4.01432e-09	2.62506	up	--	--	--	--	--	--	Function unknown
anmt-3	1.69411e-37	2.62485	up	--	Molecular Function: methyltransferase activity (GO:0008168);;	--	--	--	NNMT/PNMT/TEMT family	Function unknown
pals-6	4.85644e-08	2.62424	up	--	--	--	--	--	--	Function unknown
#N/A	1.6549e-10	2.6238	up	--	--	--	--	--	--	General function prediction only
C06B3.6	1.14314e-27	2.62317	up	--	--	--	--	--	--	General function prediction only
col-115	2.75637e-30	2.61972	up	--	--	--	--	Extracellular structures	Collagen triple helix repeat (20 copies)	Signal transduction mechanisms
H22K11.3	2.06204e-08	2.60756	up	--	--	--	--	--	--	Function unknown
col-88	1.92177e-49	2.60454	up	--	Molecular Function: structural constituent of cuticle (GO:0042302);;	--	--	Extracellular structures	Collagen triple helix repeat (20 copies);; Nematode cuticle collagen N-terminal domain	Extracellular structures
ptr-3	7.06588e-25	2.6005	up	--	Cellular Component: integral component of membrane (GO:0016021);;	--	--	General function prediction only	Patched family;; Sterol-sensing domain of SREBP cleavage-activation	Signal transduction mechanisms
F13B12.4	2.02564e-11	2.59559	up	Amino acid transport and metabolism	--	--	--	Amino acid transport and metabolism	Pyridoxal-phosphate dependent enzyme	General function prediction only
scvp-1	1.02733e-06	2.5947	up	--	--	--	--	--	--	General function prediction only
C30H6.5	7.4901e-30	2.59396	up	--	--	--	--	--	PAN domain	Signal transduction mechanisms;; Defense mechanisms
grd-14	3.6674e-18	2.59281	up	--	--	--	--	--	--	Function unknown
folr-1	8.15181e-10	2.56871	up	--	--	--	--	--	--	Energy production and conversion;; Carbohydrate transport and metabolism
F36H9.2	1.15468e-05	2.56302	up	--	--	--	--	--	Activin types I and II receptor domain	General function prediction only
Y69A2AR.12	3.51219e-25	2.55982	up	--	--	--	--	--	--	General function prediction only
col-60	7.10519e-46	2.5496	up	--	Molecular Function: structural constituent of cuticle (GO:0042302);;	--	--	Extracellular structures	Collagen triple helix repeat (20 copies);; Nematode cuticle collagen N-terminal domain	Signal transduction mechanisms
F47H4.2	7.38635e-10	2.54743	up	--	Molecular Function: protein binding (GO:0005515);;	--	--	--	FTH domain;; F-box domain	General function prediction only
col-104	3.10377e-43	2.54476	up	--	Molecular Function: structural constituent of cuticle (GO:0042302);;	--	--	Extracellular structures	Collagen triple helix repeat (20 copies);; Nematode cuticle collagen N-terminal domain	Extracellular structures
K12G11.6	1.06699e-12	2.54309	up	--	Molecular Function: serine-type endopeptidase inhibitor activity (GO:0004867);;	--	--	Posttranslational modification, protein turnover, chaperones	Kunitz/Bovine pancreatic trypsin inhibitor domain	Secondary metabolites biosynthesis, transport and catabolism
col-77	2.5355e-48	2.54244	up	--	Molecular Function: structural constituent of cuticle (GO:0042302);;	--	--	Extracellular structures	Collagen triple helix repeat (20 copies);; Nematode cuticle collagen N-terminal domain	Extracellular structures
clec-24	1.03254e-05	2.53275	up	--	--	--	--	Signal transduction mechanisms;; Defense mechanisms	Lectin C-type domain	Signal transduction mechanisms;; Defense mechanisms
H10E21.4	1.50359e-09	2.52522	up	--	Molecular Function: calcium ion binding (GO:0005509);; Cellular Component: proteinaceous extracellular matrix (GO:0005578);; Biological Process: signal transduction (GO:0007165);;	--	--	Signal transduction mechanisms	EF-hand domain pair;; EF hand;; EF hand;; EF-hand domain;; EF-hand domain pair;; Secreted protein acidic and rich in cysteine Ca binding region	Posttranslational modification, protein turnover, chaperones
lips-10	2.3334e-16	2.52298	up	--	Molecular Function: hydrolase activity (GO:0016787);;	--	--	--	Lipase (class 2)	Lipid transport and metabolism
Y47H9C.1	4.26366e-09	2.51718	up	--	--	--	--	--	Transmembrane glycoprotein	Translation, ribosomal structure and biogenesis
EEED8.2	0.00045521	2.51091	up	--	--	--	--	--	--	Intracellular trafficking, secretion, and vesicular transport
T21C9.9	8.41541e-35	2.48408	up	--	--	--	--	--	--	General function prediction only
col-107	1.69156e-42	2.48215	up	--	Molecular Function: structural constituent of cuticle (GO:0042302);;	--	--	Extracellular structures	Collagen triple helix repeat (20 copies);; Nematode cuticle collagen N-terminal domain	General function prediction only
str-146	1.2122e-08	2.4819	up	--	--	K08473|0|cel:CELE_F58G4.6|str-146; Protein STR-146; K08473 nematode chemoreceptor (A)	--	--	Serpentine type 7TM GPCR chemoreceptor Str;; Serpentine type 7TM GPCR chemoreceptor Srj;; Serpentine type 7TM GPCR chemoreceptor Srd;; Serpentine type 7TM GPCR chemoreceptor Srh;; Serpentine type 7TM GPCR chemoreceptor Sri	Cytoskeleton
asns-1	2.28068e-18	2.47735	up	Amino acid transport and metabolism	Molecular Function: asparagine synthase (glutamine-hydrolyzing) activity (GO:0004066);; Biological Process: asparagine biosynthetic process (GO:0006529);;	K01953|0|cel:CELE_F25G6.6|asns-1; Protein ASNS-1; K01953 asparagine synthase (glutamine-hydrolysing) [EC:6.3.5.4] (A)	Alanine, aspartate and glutamate metabolism (ko00250)	Amino acid transport and metabolism	Asparagine synthase;; Glutamine amidotransferase domain;; Glutamine amidotransferase domain;; Glutamine amidotransferases class-II;; Aluminium induced protein;; NAD synthase	Intracellular trafficking, secretion, and vesicular transport
twk-28	6.87247e-14	2.47014	up	Inorganic ion transport and metabolism	--	K05323|0|cel:CELE_C52B9.6|twk-28; Protein TWK-28; K05323 potassium channel subfamily K, invertebrate (A)	--	Inorganic ion transport and metabolism	Ion channel;; Ion transport protein	Transcription
D2096.6	2.29182e-23	2.46929	up	--	--	--	--	--	--	Function unknown
T24C12.4	3.53217e-15	2.46372	up	--	--	--	--	--	--	Signal transduction mechanisms
Y105C5A.13	8.67251e-08	2.46312	up	--	--	--	--	--	--	General function prediction only
T07G12.3	2.12744e-08	2.4625	up	--	--	--	--	--	Protein of unknown function (DUF229)	Nucleotide transport and metabolism
ugt-52	3.69024e-11	2.46153	up	Carbohydrate transport and metabolism;; Energy production and conversion	Biological Process: metabolic process (GO:0008152);; Molecular Function: transferase activity, transferring hexosyl groups (GO:0016758);;	--	--	Carbohydrate transport and metabolism;; Energy production and conversion	UDP-glucoronosyl and UDP-glucosyl transferase	Energy production and conversion;; Carbohydrate transport and metabolism
M01H9.5	3.32443e-05	2.45773	up	--	--	--	--	--	--	Function unknown
col-175	1.89969e-42	2.45241	up	--	Molecular Function: structural constituent of cuticle (GO:0042302);;	--	--	Extracellular structures	Collagen triple helix repeat (20 copies);; Nematode cuticle collagen N-terminal domain	Extracellular structures
T20B6.3	6.59218e-24	2.44629	up	--	--	--	--	--	--	General function prediction only
F48G7.5	7.5429e-14	2.44265	up	--	--	--	--	--	ShK domain-like	General function prediction only
C06A1.7	8.71445e-06	2.43691	up	--	--	--	--	--	--	Transcription
K10G4.3	2.10475e-08	2.43659	up	--	--	--	--	--	--	General function prediction only
col-137	2.56197e-42	2.43223	up	--	Molecular Function: structural constituent of cuticle (GO:0042302);;	--	--	Extracellular structures	Collagen triple helix repeat (20 copies);; Nematode cuticle collagen N-terminal domain	Function unknown
T17H7.7	1.59288e-24	2.43216	up	--	--	--	--	--	--	Cytoskeleton
trhr-1	1.09191e-20	2.43127	up	--	Molecular Function: G-protein coupled receptor activity (GO:0004930);; Biological Process: G-protein coupled receptor signaling pathway (GO:0007186);; Cellular Component: integral component of membrane (GO:0016021);;	K04282|0|cel:CELE_C30F12.6|nmur-4; Protein NMUR-4; K04282 thyrotropin-releasing hormone receptor (A)	Calcium signaling pathway (ko04020);; Neuroactive ligand-receptor interaction (ko04080)	General function prediction only	7 transmembrane receptor (rhodopsin family);; Serpentine type 7TM GPCR chemoreceptor Srsx;; Serpentine type 7TM GPCR chemoreceptor Srx	Function unknown
phat-2	1.29019e-10	2.42856	up	--	--	--	--	--	ShK domain-like	General function prediction only
col-113	4.39582e-18	2.42677	up	--	Molecular Function: structural constituent of cuticle (GO:0042302);;	--	--	Extracellular structures	Collagen triple helix repeat (20 copies);; Nematode cuticle collagen N-terminal domain	Posttranslational modification, protein turnover, chaperones
T24C4.4	1.77809e-29	2.42057	up	--	--	--	--	--	Tight junction protein, Claudin-like	Function unknown
F20B10.3	1.83058e-06	2.41441	up	--	--	--	--	--	--	General function prediction only
F39D8.3	6.79741e-14	2.41382	up	--	--	--	--	--	--	Transcription
spp-7	0.00034589	2.40986	up	--	--	--	--	--	Saposin-like type B, region 2	General function prediction only
Y43F8B.14	2.81961e-19	2.40423	up	Transcription;; Replication, recombination and repair	Molecular Function: ATP binding (GO:0005524);;	--	--	Transcription;; Replication, recombination and repair	SNF2 family N-terminal domain	Function unknown
ets-10	3.19823e-05	2.4027	up	--	--	--	--	--	--	Transcription
bli-5	1.09562e-05	2.39732	up	--	Molecular Function: serine-type endopeptidase inhibitor activity (GO:0004867);;	--	--	Posttranslational modification, protein turnover, chaperones	Kunitz/Bovine pancreatic trypsin inhibitor domain	Replication, recombination and repair
T05F1.9	7.37995e-16	2.38801	up	--	--	--	--	--	--	Energy production and conversion
zip-5	2.08903e-08	2.37843	up	--	Molecular Function: sequence-specific DNA binding transcription factor activity (GO:0003700);; Biological Process: regulation of transcription, DNA-templated (GO:0006355);;	--	--	--	Basic region leucine zipper;; bZIP transcription factor	Function unknown
pqn-54	3.93632e-22	2.37792	up	--	--	--	--	--	--	Lipid transport and metabolism
Y45F10D.14	3.75578e-07	2.37616	up	--	--	--	--	--	--	Function unknown
phat-1	4.27045e-08	2.37134	up	--	--	--	--	--	ShK domain-like	General function prediction only
H17B01.2	2.66997e-22	2.36656	up	--	--	--	--	--	--	General function prediction only
suro-1	7.79347e-33	2.36565	up	Amino acid transport and metabolism	Molecular Function: carboxypeptidase activity (GO:0004180);; Molecular Function: metallocarboxypeptidase activity (GO:0004181);; Biological Process: proteolysis (GO:0006508);; Molecular Function: zinc ion binding (GO:0008270);;	--	--	Function unknown	Zinc carboxypeptidase;; Carboxypeptidase activation peptide;; ShK domain-like	Intracellular trafficking, secretion, and vesicular transport
D1007.3	7.93351e-22	2.36323	up	--	--	--	--	--	--	RNA processing and modification
F36H1.11	0.00053377	2.35558	up	--	--	--	--	--	--	General function prediction only
F14F9.3	2.51384e-05	2.35416	up	--	--	--	--	--	--	General function prediction only
tmem-231	0.000164419	2.35085	up	--	--	--	--	Function unknown	Transmembrane protein 231	Function unknown
F56D2.5	1.38046e-32	2.34865	up	--	Molecular Function: protein binding (GO:0005515);;	K11971|0|cel:CELE_F56D2.5|F56D2.5; Protein F56D2.5; K11971 E3 ubiquitin-protein ligase RNF14 [EC:6.3.2.19] (A)	--	Posttranslational modification, protein turnover, chaperones	IBR domain;; RWD domain	RNA processing and modification
C06B8.2	1.30505e-26	2.34742	up	--	--	--	--	--	Protein of unknown function (DUF1647)	Signal transduction mechanisms
K10H10.4	2.92029e-34	2.34535	up	--	--	--	--	--	--	General function prediction only
Y75B8A.28	1.06354e-14	2.34244	up	--	--	--	--	--	--	Transcription
T23B12.5	1.89635e-11	2.33971	up	--	--	--	--	Signal transduction mechanisms	Frag1/DRAM/Sfk1 family	General function prediction only
F15E6.4	2.38616e-12	2.33883	up	--	--	--	--	--	--	General function prediction only
R12A1.3	9.38882e-19	2.33813	up	--	Molecular Function: serine-type endopeptidase inhibitor activity (GO:0004867);; Cellular Component: extracellular region (GO:0005576);; Molecular Function: peptidase inhibitor activity (GO:0030414);;	--	--	Posttranslational modification, protein turnover, chaperones	Kunitz/Bovine pancreatic trypsin inhibitor domain;; WAP-type (Whey Acidic Protein) 'four-disulfide core'	Intracellular trafficking, secretion, and vesicular transport
lron-2	2.49766e-12	2.33756	up	Function unknown	Molecular Function: protein binding (GO:0005515);;	--	--	General function prediction only	Leucine rich repeat;; Leucine Rich repeats (2 copies);; Leucine rich repeats (6 copies);; Leucine Rich Repeat;; Leucine rich repeat	Transcription
col-49	1.19452e-35	2.33693	up	--	Molecular Function: structural constituent of cuticle (GO:0042302);;	--	--	Extracellular structures	Collagen triple helix repeat (20 copies);; Nematode cuticle collagen N-terminal domain	Translation, ribosomal structure and biogenesis
fbxa-37	2.22665e-12	2.33605	up	--	Molecular Function: protein binding (GO:0005515);;	--	--	--	FTH domain;; F-box domain	General function prediction only
T10E10.4	8.85004e-16	2.33586	up	--	--	--	--	Signal transduction mechanisms	EB module	Extracellular structures
agmo-1	1.63312e-24	2.33462	up	Lipid transport and metabolism	Molecular Function: iron ion binding (GO:0005506);; Biological Process: lipid biosynthetic process (GO:0008610);; Molecular Function: oxidoreductase activity (GO:0016491);; Biological Process: oxidation-reduction process (GO:0055114);;	K15537|0|cel:CELE_BE10.2|agmo-1; Protein AGMO-1; K15537 alkylglycerol monooxygenase [EC:1.14.16.5] (A)	--	Lipid transport and metabolism	Fatty acid hydroxylase superfamily	Function unknown
col-111	3.31464e-29	2.33123	up	--	Molecular Function: structural constituent of cuticle (GO:0042302);;	--	--	Extracellular structures	Collagen triple helix repeat (20 copies);; Nematode cuticle collagen N-terminal domain	General function prediction only
col-58	8.24502e-10	2.3308	up	--	Molecular Function: structural constituent of cuticle (GO:0042302);;	--	--	Extracellular structures	Collagen triple helix repeat (20 copies);; Nematode cuticle collagen N-terminal domain	Signal transduction mechanisms
fbxa-3	7.58279e-05	2.32929	up	--	Molecular Function: protein binding (GO:0005515);;	--	--	--	FTH domain;; F-box domain	General function prediction only
C06G1.1	2.51928e-27	2.32921	up	--	Molecular Function: lipid binding (GO:0008289);;	--	--	Defense mechanisms	LBP / BPI / CETP family, C-terminal domain	RNA processing and modification
lips-7	2.97117e-16	2.32895	up	--	Molecular Function: hydrolase activity (GO:0016787);;	--	--	--	Lipase (class 2)	General function prediction only
sdz-24	8.13671e-27	2.32737	up	--	Molecular Function: nucleic acid binding (GO:0003676);;	--	--	Replication, recombination and repair	OB-fold nucleic acid binding domain	RNA processing and modification
col-157	9.26295e-32	2.32598	up	--	Molecular Function: structural constituent of cuticle (GO:0042302);;	--	--	Extracellular structures	Collagen triple helix repeat (20 copies);; Nematode cuticle collagen N-terminal domain	Function unknown
nas-1	0.000289451	2.32452	up	--	Molecular Function: metalloendopeptidase activity (GO:0004222);; Biological Process: proteolysis (GO:0006508);;	K08076|0|cel:CELE_F45G2.1|nas-1; Protein NAS-1; K08076 astacin [EC:3.4.24.21] (A)	--	Posttranslational modification, protein turnover, chaperones	Astacin (Peptidase family M12A)	Replication, recombination and repair
lact-7	1.21017e-16	2.32449	up	--	--	--	--	--	Beta-lactamase	Signal transduction mechanisms
F53F1.4	5.91797e-37	2.32038	up	--	--	--	--	--	--	General function prediction only
F38B7.2	1.83159e-17	2.31972	up	--	--	--	--	--	CX module	General function prediction only
scrm-4	3.68925e-23	2.31867	up	--	--	--	--	Cell wall/membrane/envelope biogenesis	Scramblase	Posttranslational modification, protein turnover, chaperones
Y57G11C.42	2.14143e-24	2.31283	up	--	--	--	--	--	DB module	Intracellular trafficking, secretion, and vesicular transport
col-90	3.27767e-30	2.31076	up	--	Molecular Function: structural constituent of cuticle (GO:0042302);;	--	--	Extracellular structures	Collagen triple helix repeat (20 copies);; Nematode cuticle collagen N-terminal domain	Nucleotide transport and metabolism
D1014.7	2.19696e-05	2.30846	up	--	--	--	--	Function unknown	Glycosyltransferase family 92	Function unknown
T22B2.6	6.08934e-16	2.30753	up	--	--	--	--	--	--	RNA processing and modification
grd-6	7.29136e-31	2.30474	up	--	--	--	--	--	Ground-like domain	General function prediction only
F18E3.13	1.23913e-10	2.30153	up	--	--	--	--	--	--	General function prediction only
col-162	1.18795e-39	2.30055	up	--	Molecular Function: structural constituent of cuticle (GO:0042302);;	--	--	Extracellular structures	Collagen triple helix repeat (20 copies);; Nematode cuticle collagen N-terminal domain	Extracellular structures
F46C8.8	3.96698e-19	2.29846	up	--	--	--	--	--	--	Function unknown
pqn-71	1.00862e-23	2.29588	up	--	--	--	--	--	--	General function prediction only
C42D4.18	6.80169e-13	2.29322	up	--	--	--	--	Posttranslational modification, protein turnover, chaperones	--	General function prediction only
M02G9.1	1.15332e-10	2.28732	up	--	--	--	--	--	--	General function prediction only
F35B3.4	6.31765e-09	2.28242	up	--	--	--	--	--	DB module	Function unknown
col-33	1.06765e-08	2.28137	up	--	Molecular Function: structural constituent of cuticle (GO:0042302);;	--	--	Extracellular structures	Collagen triple helix repeat (20 copies);; Nematode cuticle collagen N-terminal domain	General function prediction only
Y70D2A.1	1.09497e-12	2.28079	up	--	Molecular Function: G-protein coupled receptor activity (GO:0004930);; Biological Process: G-protein coupled receptor signaling pathway (GO:0007186);; Cellular Component: integral component of membrane (GO:0016021);;	--	--	General function prediction only	7 transmembrane receptor (rhodopsin family)	Carbohydrate transport and metabolism
C45B11.2	7.6601e-14	2.27351	up	--	--	--	--	General function prediction only	--	Signal transduction mechanisms
R07B1.9	3.87519e-24	2.27243	up	--	--	--	--	--	--	General function prediction only
ZK180.5	1.76326e-31	2.27215	up	--	--	--	--	--	--	General function prediction only
#N/A	4.21092e-10	2.2687	up	--	--	--	--	--	FTH domain	General function prediction only
F23F12.8	0.00789688	2.26808	up	--	--	--	--	--	Chitin binding Peritrophin-A domain	General function prediction only
srr-6	2.06836e-10	2.26447	up	--	--	--	--	--	Caenorhabditis protein of unknown function, DUF267	General function prediction only
abu-14	2.08223e-20	2.26257	up	--	--	--	--	--	--	RNA processing and modification
col-120	3.74159e-27	2.25656	up	--	Molecular Function: structural constituent of cuticle (GO:0042302);;	--	--	Extracellular structures	Collagen triple helix repeat (20 copies);; Nematode cuticle collagen N-terminal domain	General function prediction only
abu-11	3.23255e-28	2.25279	up	--	--	--	--	--	--	RNA processing and modification
C54D2.1	6.56747e-21	2.25203	up	--	--	--	--	--	EB module	Inorganic ion transport and metabolism
ZC334.7	0.000284116	2.25197	up	--	Molecular Function: electron carrier activity (GO:0009055);; Molecular Function: protein disulfide oxidoreductase activity (GO:0015035);; Biological Process: cell redox homeostasis (GO:0045454);;	--	--	Posttranslational modification, protein turnover, chaperones	Glutaredoxin	Posttranslational modification, protein turnover, chaperones
F41G3.3	0.00281154	2.24898	up	--	--	--	--	--	--	Function unknown
abu-6	7.22929e-28	2.24858	up	--	--	--	--	--	--	General function prediction only
Y73B6BL.12	0.000582722	2.24274	up	Posttranslational modification, protein turnover, chaperones;; Energy production and conversion	Biological Process: cell redox homeostasis (GO:0045454);;	--	--	Posttranslational modification, protein turnover, chaperones	Thioredoxin	Intracellular trafficking, secretion, and vesicular transport
swt-5	1.72597e-07	2.24008	up	--	Cellular Component: integral component of membrane (GO:0016021);;	--	--	--	Sugar efflux transporter for intercellular exchange	Function unknown
nas-8	1.99271e-13	2.23892	up	--	Molecular Function: metalloendopeptidase activity (GO:0004222);; Biological Process: proteolysis (GO:0006508);;	K08076|0|cel:CELE_C34D4.9|nas-8; Protein NAS-8; K08076 astacin [EC:3.4.24.21] (A)	--	Posttranslational modification, protein turnover, chaperones	Astacin (Peptidase family M12A);; ShK domain-like	Posttranslational modification, protein turnover, chaperones
T26C11.3	3.19026e-06	2.23823	up	--	--	--	--	--	--	Function unknown
R11A5.3	0.000450397	2.2339	up	--	--	--	--	--	--	Intracellular trafficking, secretion, and vesicular transport
fbxa-20	5.09796e-07	2.2336	up	--	Molecular Function: protein binding (GO:0005515);;	--	--	--	FTH domain;; F-box domain	General function prediction only
F17C11.11	3.66752e-11	2.23278	up	--	--	--	--	--	--	Function unknown
EGAP1.5	5.39611e-07	2.23051	up	--	--	--	--	Posttranslational modification, protein turnover, chaperones;; Extracellular structures	--	Posttranslational modification, protein turnover, chaperones
F26G1.5	3.72141e-29	2.22811	up	--	--	--	--	--	DB module	Function unknown
C06E8.5	8.47398e-30	2.22465	up	--	Molecular Function: lipid binding (GO:0008289);;	--	--	Defense mechanisms	LBP / BPI / CETP family, C-terminal domain	Signal transduction mechanisms
F46C5.10	5.75018e-27	2.22315	up	--	--	--	--	--	--	Signal transduction mechanisms
Y53F4B.27	2.6572e-10	2.22305	up	--	--	--	--	--	--	Function unknown
cebp-1	1.69615e-27	2.22246	up	--	--	--	--	Transcription	--	Transcription
abu-12	4.20178e-10	2.22037	up	--	--	--	--	--	--	Carbohydrate transport and metabolism
cgt-1	9.81298e-25	2.21772	up	Cell wall/membrane/envelope biogenesis	Molecular Function: transferase activity, transferring glycosyl groups (GO:0016757);;	K00720|0|cel:CELE_T06C12.10|cgt-1; Protein CGT-1; K00720 ceramide glucosyltransferase [EC:2.4.1.80] (A)	Sphingolipid metabolism (ko00600)	Lipid transport and metabolism;; Cell wall/membrane/envelope biogenesis	Glycosyl transferase family 21;; Glycosyltransferase like family 2;; Glycosyl transferase family group 2	Transcription
H23N18.5	8.57668e-07	2.21663	up	--	--	--	--	--	--	Energy production and conversion;; Carbohydrate transport and metabolism
col-97	4.90617e-33	2.21306	up	--	Molecular Function: structural constituent of cuticle (GO:0042302);;	--	--	Extracellular structures	Collagen triple helix repeat (20 copies);; Nematode cuticle collagen N-terminal domain	Function unknown
mul-1	1.24465e-10	2.20931	up	--	--	--	--	--	ShK domain-like	Function unknown
oac-14	1.51415e-24	2.20855	up	Lipid transport and metabolism	Molecular Function: transferase activity, transferring acyl groups other than amino-acyl groups (GO:0016747);;	--	--	General function prediction only	Acyltransferase family	Intracellular trafficking, secretion, and vesicular transport
R02C2.7	4.64669e-08	2.20769	up	--	--	--	--	--	Domain of unknown function (DUF4440);; SnoaL-like domain;; SnoaL-like domain	Transcription
col-14	1.6381e-33	2.2023	up	--	Molecular Function: structural constituent of cuticle (GO:0042302);;	--	--	Extracellular structures	Collagen triple helix repeat (20 copies);; Nematode cuticle collagen N-terminal domain	Function unknown
fbxa-188	3.78545e-12	2.20062	up	--	Molecular Function: protein binding (GO:0005515);;	--	--	--	FTH domain;; F-box domain	General function prediction only
K08D12.8	0.000277773	2.19941	up	--	--	--	--	--	--	Posttranslational modification, protein turnover, chaperones
adt-1	5.34741e-16	2.19383	up	--	Molecular Function: metalloendopeptidase activity (GO:0004222);; Biological Process: proteolysis (GO:0006508);;	--	--	Posttranslational modification, protein turnover, chaperones	Thrombospondin type 1 domain;; Reprolysin (M12B) family zinc metalloprotease;; Reprolysin family propeptide;; Metallo-peptidase family M12;; Metallo-peptidase family M12B Reprolysin-like;; Metallo-peptidase family M12B Reprolysin-like;; Metallo-peptidase family M12B Reprolysin-like	Transcription
ugt-6	1.6251e-07	2.19037	up	Carbohydrate transport and metabolism;; Energy production and conversion	Biological Process: metabolic process (GO:0008152);; Molecular Function: transferase activity, transferring hexosyl groups (GO:0016758);;	--	--	Carbohydrate transport and metabolism;; Energy production and conversion	UDP-glucoronosyl and UDP-glucosyl transferase;; Glycosyltransferase family 28 C-terminal domain	Function unknown
nhr-232	2.05293e-25	2.19005	up	--	Molecular Function: sequence-specific DNA binding transcription factor activity (GO:0003700);; Cellular Component: nucleus (GO:0005634);; Biological Process: regulation of transcription, DNA-templated (GO:0006355);; Molecular Function: zinc ion binding (GO:0008270);; Biological Process: steroid hormone mediated signaling pathway (GO:0043401);; Molecular Function: sequence-specific DNA binding (GO…	--	--	Signal transduction mechanisms	Ligand-binding domain of nuclear hormone receptor;; Zinc finger, C4 type (two domains)	Transcription
nspb-11	1.815e-06	2.18798	up	--	--	--	--	--	--	General function prediction only
dpy-5	1.21261e-32	2.18664	up	--	Molecular Function: structural constituent of cuticle (GO:0042302);;	--	--	Extracellular structures	Collagen triple helix repeat (20 copies);; Nematode cuticle collagen N-terminal domain	Function unknown
Y38F1A.8	1.21608e-14	2.18661	up	--	--	--	--	Signal transduction mechanisms	Frag1/DRAM/Sfk1 family	Energy production and conversion
Y57A10A.14	3.74587e-19	2.18545	up	--	--	--	--	--	--	Function unknown
C34E11.2	1.90383e-20	2.18389	up	--	Cellular Component: intracellular (GO:0005622);; Biological Process: regulation of transcription, DNA-templated (GO:0006355);;	--	--	--	MH2 domain	Nucleotide transport and metabolism
tre-5	1.559e-14	2.18326	up	Carbohydrate transport and metabolism	Molecular Function: alpha,alpha-trehalase activity (GO:0004555);; Biological Process: trehalose metabolic process (GO:0005991);;	K01194|0|cel:CELE_C23H3.7|tre-5; Protein TRE-5; K01194 alpha,alpha-trehalase [EC:3.2.1.28] (A)	Starch and sucrose metabolism (ko00500)	Carbohydrate transport and metabolism	Trehalase;; Amylo-alpha-1,6-glucosidase	Transcription
cut-2	7.90206e-27	2.18249	up	--	--	--	--	--	--	--
abu-15	4.25078e-16	2.1809	up	--	--	--	--	--	--	General function prediction only
col-73	3.84178e-35	2.18068	up	--	Molecular Function: structural constituent of cuticle (GO:0042302);;	--	--	Extracellular structures	Collagen triple helix repeat (20 copies);; Nematode cuticle collagen N-terminal domain	Posttranslational modification, protein turnover, chaperones
ZK829.3	1.01876e-07	2.17517	up	--	--	--	--	--	Glycosyltransferase family 92	Amino acid transport and metabolism
AC3.12	2.68805e-20	2.1745	up	--	--	--	--	--	Activin types I and II receptor domain	Energy production and conversion;; Carbohydrate transport and metabolism
K10D11.3	1.45687e-16	2.17213	up	--	--	--	--	--	CUB-like domain	General function prediction only
Y47D3B.6	1.13709e-27	2.17209	up	--	--	--	--	--	EB module	Posttranslational modification, protein turnover, chaperones
F36H9.5	5.33656e-12	2.15796	up	--	--	--	--	--	--	General function prediction only
phg-1	3.06867e-11	2.15516	up	--	--	--	--	--	GDNF/GAS1 domain	Function unknown
acdh-6	4.7352e-15	2.15389	up	Lipid transport and metabolism	Molecular Function: oxidoreductase activity, acting on the CH-CH group of donors (GO:0016627);; Molecular Function: flavin adenine dinucleotide binding (GO:0050660);; Biological Process: oxidation-reduction process (GO:0055114);;	--	--	Lipid transport and metabolism	Acyl-CoA dehydrogenase, C-terminal domain;; Acyl-CoA dehydrogenase, N-terminal domain;; Acyl-CoA dehydrogenase, middle domain;; Acyl-CoA dehydrogenase, C-terminal domain	Posttranslational modification, protein turnover, chaperones
Y39G8B.7	5.89944e-05	2.14724	up	--	--	--	--	--	ShK domain-like	Signal transduction mechanisms
col-46	2.6883e-16	2.14644	up	--	--	--	--	Extracellular structures	Collagen triple helix repeat (20 copies)	Carbohydrate transport and metabolism
oac-30	0.00107866	2.14084	up	Lipid transport and metabolism	Molecular Function: transferase activity, transferring acyl groups other than amino-acyl groups (GO:0016747);;	--	--	--	Acyltransferase family	Posttranslational modification, protein turnover, chaperones
T05C12.4	3.99492e-06	2.13384	up	--	--	--	--	--	--	Function unknown
F59F5.7	0.000161815	2.13374	up	--	--	--	--	--	--	Posttranslational modification, protein turnover, chaperones
dod-22	3.87519e-24	2.13255	up	--	--	--	--	--	CUB-like domain	General function prediction only
M28.8	2.43938e-25	2.13198	up	--	--	--	--	--	Prominin	General function prediction only
abu-10	6.68407e-27	2.13041	up	--	--	--	--	--	Protein of unknown function (DUF1096)	General function prediction only
irg-1	2.68919e-26	2.12954	up	--	--	--	--	--	Domain of unknown function (DUF1768)	Function unknown
F10D11.6	4.12255e-27	2.12831	up	--	Molecular Function: lipid binding (GO:0008289);;	--	--	Defense mechanisms	LBP / BPI / CETP family, C-terminal domain;; LBP / BPI / CETP family, N-terminal domain	Function unknown
oac-20	1.86705e-27	2.12712	up	--	Molecular Function: transferase activity, transferring acyl groups other than amino-acyl groups (GO:0016747);;	--	--	General function prediction only	Acyltransferase family	Function unknown
dpy-4	2.11521e-30	2.12605	up	--	Molecular Function: structural constituent of cuticle (GO:0042302);;	--	--	Extracellular structures	Collagen triple helix repeat (20 copies);; Nematode cuticle collagen N-terminal domain	General function prediction only
F19B2.5	2.03967e-31	2.12572	up	--	Molecular Function: ATP binding (GO:0005524);;	--	--	Transcription;; Replication, recombination and repair	SNF2 family N-terminal domain	Replication, recombination and repair
Y47D7A.13	7.10132e-34	2.12567	up	--	--	--	--	--	--	Function unknown
#N/A	0.000105676	2.12562	up	--	--	--	--	--	--	--
C30F8.3	1.65536e-06	2.12528	up	--	--	--	--	--	--	General function prediction only
dpy-13	6.8067e-31	2.12222	up	--	Molecular Function: structural constituent of cuticle (GO:0042302);;	--	--	Extracellular structures	Collagen triple helix repeat (20 copies);; Nematode cuticle collagen N-terminal domain	General function prediction only
R03C1.1	1.35351e-20	2.12083	up	--	--	--	--	--	--	Transcription
ugt-17	1.51191e-16	2.11516	up	Carbohydrate transport and metabolism;; Energy production and conversion	Biological Process: metabolic process (GO:0008152);; Molecular Function: transferase activity, transferring hexosyl groups (GO:0016758);;	--	--	Carbohydrate transport and metabolism;; Energy production and conversion	UDP-glucoronosyl and UDP-glucosyl transferase;; Glycosyltransferase family 28 C-terminal domain	Function unknown
col-71	3.51466e-32	2.11504	up	--	Molecular Function: structural constituent of cuticle (GO:0042302);;	--	--	Extracellular structures	Collagen triple helix repeat (20 copies);; Nematode cuticle collagen N-terminal domain	Function unknown
F14F9.4	5.45095e-27	2.11485	up	--	--	--	--	--	--	General function prediction only
nep-16	4.6626e-05	2.1137	up	--	Biological Process: proteolysis (GO:0006508);;	--	--	Amino acid transport and metabolism	Peptidase family M13	General function prediction only
ZK1010.4	2.4338e-09	2.11199	up	--	--	--	--	--	DB module	Function unknown
F13H8.5	1.15938e-21	2.10937	up	--	--	--	--	--	DB module	Function unknown
T25E4.1	1.47884e-15	2.10659	up	--	--	--	--	--	--	General function prediction only
col-38	5.27758e-31	2.10387	up	--	Molecular Function: structural constituent of cuticle (GO:0042302);;	--	--	Extracellular structures	Collagen triple helix repeat (20 copies);; Nematode cuticle collagen N-terminal domain	Translation, ribosomal structure and biogenesis
oac-6	9.81978e-12	2.10382	up	--	Molecular Function: transferase activity, transferring acyl groups other than amino-acyl groups (GO:0016747);;	--	--	General function prediction only	Acyltransferase family	General function prediction only
lrx-1	9.22988e-15	2.10129	up	--	Molecular Function: protein binding (GO:0005515);;	--	--	--	Low-density lipoprotein receptor domain class A	General function prediction only
frpr-13	7.27336e-07	2.10121	up	--	--	--	--	General function prediction only	7 transmembrane receptor (rhodopsin family)	Chromatin structure and dynamics
ZC373.3	1.02268e-06	2.10101	up	General function prediction only;; Signal transduction mechanisms;; Transcription;; Replication, recombination and repair	Molecular Function: protein kinase activity (GO:0004672);; Molecular Function: ATP binding (GO:0005524);; Biological Process: protein phosphorylation (GO:0006468);;	--	--	Signal transduction mechanisms	Protein kinase domain;; Protein tyrosine kinase	Extracellular structures
K01D12.5	9.11902e-20	2.10011	up	--	--	--	--	--	--	Inorganic ion transport and metabolism
Y32G9B.1	6.16576e-07	2.09716	up	--	--	--	--	--	--	General function prediction only
grl-30	0.000649438	2.09667	up	--	--	--	--	--	Ground-like domain	Transcription
#N/A	5.10759e-09	2.09445	up	--	--	--	--	--	FTH domain;; F-box domain	General function prediction only
fbxa-15	4.83834e-24	2.09424	up	--	Molecular Function: protein binding (GO:0005515);;	--	--	--	FTH domain;; F-box domain	General function prediction only
rol-1	6.437e-29	2.0923	up	--	Molecular Function: structural constituent of cuticle (GO:0042302);;	--	--	Extracellular structures	Collagen triple helix repeat (20 copies);; Nematode cuticle collagen N-terminal domain	Function unknown
Y43C5B.2	4.84218e-20	2.09147	up	--	Molecular Function: protein kinase activity (GO:0004672);; Molecular Function: ATP binding (GO:0005524);; Biological Process: protein phosphorylation (GO:0006468);;	--	--	Signal transduction mechanisms	Protein tyrosine kinase;; SH2 domain;; Protein kinase domain	Energy production and conversion
col-138	1.32494e-30	2.08461	up	--	Molecular Function: structural constituent of cuticle (GO:0042302);;	--	--	Extracellular structures	Collagen triple helix repeat (20 copies);; Nematode cuticle collagen N-terminal domain	General function prediction only
F54E7.6	0.000927525	2.08006	up	--	--	--	--	--	--	Extracellular structures
F38B6.7	0.00155269	2.07505	up	--	--	--	--	--	--	General function prediction only
T06E4.9	1.13939e-24	2.06541	up	--	--	--	--	--	--	Extracellular structures
T19A5.3	3.59404e-11	2.05685	up	--	--	--	--	--	--	Cell cycle control, cell division, chromosome partitioning
plpr-1	6.83348e-11	2.05291	up	--	--	--	--	Lipid transport and metabolism	PAP2 superfamily	General function prediction only
lpr-7	1.31482e-16	2.05186	up	--	--	--	--	--	--	Signal transduction mechanisms
trx-3	5.8836e-09	2.04839	up	Posttranslational modification, protein turnover, chaperones;; Energy production and conversion	Molecular Function: antioxidant activity (GO:0016209);; Molecular Function: oxidoreductase activity (GO:0016491);; Biological Process: cell redox homeostasis (GO:0045454);; Biological Process: oxidation-reduction process (GO:0055114);;	--	--	General function prediction only	Thioredoxin-like;; Thioredoxin;; AhpC/TSA family;; Redoxin;; Thioredoxin-like domain;; Thioredoxin	Function unknown
cyp-35A5	5.47108e-23	2.04645	up	Secondary metabolites biosynthesis, transport and catabolism	Molecular Function: iron ion binding (GO:0005506);; Molecular Function: oxidoreductase activity, acting on paired donors, with incorporation or reduction of molecular oxygen (GO:0016705);; Molecular Function: heme binding (GO:0020037);; Biological Process: oxidation-reduction process (GO:0055114);;	K17957|0|cel:CELE_K07C6.5|cyp-35A5; Protein CYP-35A5; K17957 cytochrome P450, family 35 (A)	--	Secondary metabolites biosynthesis, transport and catabolism	Cytochrome P450	General function prediction only
C28G1.10	3.76314e-08	2.04388	up	--	--	--	--	Posttranslational modification, protein turnover, chaperones	Ubiquitin-conjugating enzyme	Posttranslational modification, protein turnover, chaperones
flp-20	0.000431993	2.03577	up	--	--	--	--	--	--	Signal transduction mechanisms
ora-1	2.07073e-09	2.03298	up	--	--	--	--	--	--	Function unknown
col-174	3.40415e-17	2.0275	up	--	Molecular Function: structural constituent of cuticle (GO:0042302);;	--	--	Extracellular structures	Collagen triple helix repeat (20 copies);; Nematode cuticle collagen N-terminal domain	Function unknown
bus-19	3.83535e-19	2.02661	up	--	--	--	--	Function unknown	SNARE associated Golgi protein	Amino acid transport and metabolism;; Posttranslational modification, protein turnover, chaperones
cul-6	1.40512e-23	2.02295	up	Posttranslational modification, protein turnover, chaperones	Biological Process: ubiquitin-dependent protein catabolic process (GO:0006511);; Molecular Function: ubiquitin protein ligase binding (GO:0031625);;	--	--	Cell cycle control, cell division, chromosome partitioning	Cullin family;; Cullin protein neddylation domain	Function unknown
fbxa-51	2.28804e-19	2.02277	up	--	Molecular Function: protein binding (GO:0005515);;	--	--	--	FTH domain;; F-box domain	General function prediction only
ttr-37	6.50088e-21	2.0222	up	--	Cellular Component: extracellular space (GO:0005615);;	--	--	--	Transthyretin-like family	Function unknown
dao-6	4.43257e-05	2.02093	up	--	--	--	--	--	--	Cell cycle control, cell division, chromosome partitioning
C26F1.1	1.56832e-22	2.01931	up	--	--	--	--	--	--	Translation, ribosomal structure and biogenesis
#N/A	2.21682e-18	2.01475	up	--	--	--	--	--	--	General function prediction only
cdf-2	6.90651e-15	2.01421	up	Inorganic ion transport and metabolism	Biological Process: cation transport (GO:0006812);; Molecular Function: cation transmembrane transporter activity (GO:0008324);; Cellular Component: integral component of membrane (GO:0016021);; Biological Process: transmembrane transport (GO:0055085);;	K14689|0|cel:CELE_T18D3.3|cdf-2; Protein CDF-2; K14689 solute carrier family 30 (zinc transporter), member 2 (A)	--	Inorganic ion transport and metabolism	Cation efflux family	Cytoskeleton
T07G12.2	0.00637331	2.01145	up	--	Molecular Function: transporter activity (GO:0005215);; Biological Process: transport (GO:0006810);; Cellular Component: membrane (GO:0016020);; Biological Process: transmembrane transport (GO:0055085);;	--	--	Nucleotide transport and metabolism	Permease family	Nucleotide transport and metabolism
ttr-23	1.1319e-06	2.01098	up	--	Cellular Component: extracellular space (GO:0005615);;	--	--	--	Transthyretin-like family	General function prediction only
F54C9.3	1.92366e-08	2.01071	up	--	--	--	--	--	--	Translation, ribosomal structure and biogenesis
hmit-1.1	1.43231e-20	2.01045	up	Carbohydrate transport and metabolism;; Amino acid transport and metabolism;; Inorganic ion transport and metabolism;; General function prediction only	Cellular Component: integral component of membrane (GO:0016021);; Molecular Function: transmembrane transporter activity (GO:0022857);; Biological Process: transmembrane transport (GO:0055085);;	K08150|0|cel:CELE_Y51A2D.4|hmit-1.1; Protein HMIT-1.1; K08150 MFS transporter, SP family, solute carrier family 2 (myo-inositol transporter), member 13 (A)	--	General function prediction only	Sugar (and other) transporter;; Major Facilitator Superfamily	Function unknown
T24A6.7	0.000148771	2.01029	up	--	--	K09935|3.14317e-153|cel:CELE_T24A6.7|T24A6.7; Protein T24A6.7; K09935 hypothetical protein (A)	--	--	Domain of unknown function (DUF1768)	Transcription
W07E6.3	2.64941e-16	2.00003	up	--	--	--	--	Function unknown	PAP2 superfamily C-terminal;; PAP2 superfamily;; PAP2 superfamily	RNA processing and modification
T06E4.8	8.275e-19	1.99832	up	--	--	--	--	--	--	Extracellular structures
B0403.5	3.57612e-22	1.99523	up	--	--	--	--	--	--	General function prediction only
R02F11.1	3.84689e-16	1.9923	up	--	--	--	--	Signal transduction mechanisms	--	Inorganic ion transport and metabolism
C03B1.5	0.00564489	1.99194	up	General function prediction only;; Signal transduction mechanisms;; Transcription;; Replication, recombination and repair	Molecular Function: protein kinase activity (GO:0004672);; Molecular Function: ATP binding (GO:0005524);; Biological Process: protein phosphorylation (GO:0006468);;	--	--	Signal transduction mechanisms	Protein kinase domain;; Protein tyrosine kinase;; Kinase-like	Function unknown
pqn-74	2.05293e-25	1.99125	up	--	Cellular Component: extracellular region (GO:0005576);; Biological Process: chitin metabolic process (GO:0006030);; Molecular Function: chitin binding (GO:0008061);;	--	--	--	Chitin binding Peritrophin-A domain	General function prediction only
K01D12.8	0.000473865	1.98756	up	--	--	--	--	--	--	Inorganic ion transport and metabolism
#N/A	3.39422e-06	1.98463	up	--	--	--	--	--	FTH domain	General function prediction only
set-15	2.61313e-10	1.98372	up	General function prediction only	Molecular Function: protein binding (GO:0005515);;	--	--	Chromatin structure and dynamics;; Transcription	SET domain	Signal transduction mechanisms
F41E6.11	2.58176e-09	1.98362	up	--	--	--	--	--	--	Posttranslational modification, protein turnover, chaperones
Y9C9A.8	2.58747e-18	1.98116	up	--	Molecular Function: protein binding (GO:0005515);;	--	--	--	FTH domain;; F-box domain	General function prediction only
W03F8.6	3.44334e-09	1.97915	up	--	--	--	--	--	--	Function unknown
ech-9	2.18052e-08	1.97847	up	Lipid transport and metabolism	Molecular Function: 3-hydroxyacyl-CoA dehydrogenase activity (GO:0003857);; Biological Process: fatty acid metabolic process (GO:0006631);; Molecular Function: oxidoreductase activity (GO:0016491);; Biological Process: oxidation-reduction process (GO:0055114);;	K00022|0|cel:CELE_F01G10.3|ech-9; Protein ECH-9; K00022 3-hydroxyacyl-CoA dehydrogenase [EC:1.1.1.35] (A)	Fatty acid elongation (ko00062);; Fatty acid degradation (ko00071);; Valine, leucine and isoleucine degradation (ko00280);; Lysine degradation (ko00310);; Tryptophan metabolism (ko00380);; Butanoate metabolism (ko00650);; Fatty acid metabolism (ko01212)	Lipid transport and metabolism	3-hydroxyacyl-CoA dehydrogenase, NAD binding domain;; 3-hydroxyacyl-CoA dehydrogenase, C-terminal domain;; NAD-dependent glycerol-3-phosphate dehydrogenase N-terminus	Defense mechanisms
gst-23	5.39935e-07	1.97837	up	--	Molecular Function: protein binding (GO:0005515);;	--	--	Posttranslational modification, protein turnover, chaperones	Glutathione S-transferase, N-terminal domain;; Glutathione S-transferase, C-terminal domain	Function unknown
E01G6.1	2.07381e-12	1.97271	up	--	Molecular Function: serine-type endopeptidase inhibitor activity (GO:0004867);;	--	--	Posttranslational modification, protein turnover, chaperones	Lustrin, cysteine-rich repeated domain;; Kunitz/Bovine pancreatic trypsin inhibitor domain;; EB module	Function unknown
Y43F8B.3	2.85011e-18	1.97258	up	--	Molecular Function: serine-type endopeptidase inhibitor activity (GO:0004867);;	--	--	Posttranslational modification, protein turnover, chaperones	Kunitz/Bovine pancreatic trypsin inhibitor domain;; Lustrin, cysteine-rich repeated domain	Function unknown
mlt-7	4.59867e-24	1.97017	up	--	--	--	--	General function prediction only	Animal haem peroxidase;; ShK domain-like	Posttranslational modification, protein turnover, chaperones
sem-2	1.90452e-08	1.96955	up	--	--	--	--	--	HMG (high mobility group) box;; HMG-box domain	Function unknown
Y102A11A.7	1.03608e-09	1.96875	up	--	--	--	--	--	--	Function unknown
fut-2	1.21755e-11	1.96421	up	--	Biological Process: carbohydrate metabolic process (GO:0005975);; Molecular Function: galactoside 2-alpha-L-fucosyltransferase activity (GO:0008107);; Cellular Component: membrane (GO:0016020);;	--	--	--	Glycosyl transferase family 11	Carbohydrate transport and metabolism
wrt-4	6.10623e-14	1.96391	up	--	Biological Process: proteolysis (GO:0006508);; Molecular Function: peptidase activity (GO:0008233);;	--	--	Signal transduction mechanisms	Hint module	Signal transduction mechanisms
T14E8.4	0.00151393	1.96212	up	--	--	--	--	--	--	Signal transduction mechanisms
C29F9.2	6.3064e-06	1.96177	up	--	--	--	--	--	--	General function prediction only
K09H11.9	0.00222059	1.96005	up	--	--	--	--	--	--	General function prediction only
K07E3.9	5.21153e-07	1.95973	up	--	--	--	--	--	--	Inorganic ion transport and metabolism
C50F4.8	3.1732e-11	1.95474	up	--	--	--	--	--	--	General function prediction only
cutl-11	2.21372e-06	1.95188	up	--	--	--	--	--	Zona pellucida-like domain	Signal transduction mechanisms
cpg-7	6.24881e-27	1.94656	up	--	--	--	--	--	--	General function prediction only
E03H4.8	5.67827e-25	1.94627	up	General function prediction only	Molecular Function: structural molecule activity (GO:0005198);; Biological Process: intracellular protein transport (GO:0006886);; Biological Process: vesicle-mediated transport (GO:0016192);; Cellular Component: membrane coat (GO:0030117);;	--	--	Intracellular trafficking, secretion, and vesicular transport	Coatomer WD associated region	General function prediction only
mab-7	7.0733e-15	1.9457	up	--	--	--	--	Function unknown	Domain of unknown function (DUF1794)	Function unknown
M03E7.4	1.34998e-06	1.9439	up	--	Molecular Function: protein binding (GO:0005515);;	--	--	--	Low-density lipoprotein receptor domain class A	Function unknown
nas-38	6.45091e-18	1.9437	up	--	Molecular Function: metalloendopeptidase activity (GO:0004222);; Biological Process: proteolysis (GO:0006508);;	K08076|0|cel:CELE_F57C12.1|nas-38; Protein NAS-38; K08076 astacin [EC:3.4.24.21] (A)	--	Posttranslational modification, protein turnover, chaperones	Astacin (Peptidase family M12A);; CUB domain	Posttranslational modification, protein turnover, chaperones
F14D7.10	0.00308661	1.94217	up	--	--	--	--	--	Domain of unknown function (DUF4473)	Function unknown
nas-7	1.75217e-11	1.94135	up	--	Molecular Function: metalloendopeptidase activity (GO:0004222);; Biological Process: proteolysis (GO:0006508);;	K08076|0|cel:CELE_C07D10.4|nas-7; Protein NAS-7; K08076 astacin [EC:3.4.24.21] (A)	--	Posttranslational modification, protein turnover, chaperones	Astacin (Peptidase family M12A);; ShK domain-like	Function unknown
K11H12.11	2.67057e-06	1.93809	up	--	--	--	--	--	Transmembrane glycoprotein	Signal transduction mechanisms
C35E7.4	3.82653e-10	1.93755	up	--	--	--	--	--	--	Function unknown
B0310.6	3.7615e-05	1.93665	up	--	--	--	--	--	--	Function unknown
lgc-18	0.000714461	1.93662	up	--	Molecular Function: extracellular ligand-gated ion channel activity (GO:0005230);; Biological Process: ion transport (GO:0006811);; Cellular Component: integral component of membrane (GO:0016021);;	--	--	Signal transduction mechanisms	Neurotransmitter-gated ion-channel ligand binding domain;; Neurotransmitter-gated ion-channel transmembrane region	Inorganic ion transport and metabolism
gst-9	6.9841e-18	1.93574	up	--	Molecular Function: protein binding (GO:0005515);;	--	--	Posttranslational modification, protein turnover, chaperones	Glutathione S-transferase, N-terminal domain;; Glutathione S-transferase, N-terminal domain;; Glutathione S-transferase, C-terminal domain	Carbohydrate transport and metabolism
Y47G6A.15	2.65554e-07	1.93512	up	--	--	--	--	--	--	Function unknown
chst-1	0.00860339	1.93498	up	--	Molecular Function: sulfotransferase activity (GO:0008146);; Cellular Component: integral component of membrane (GO:0016021);;	--	--	Cell wall/membrane/envelope biogenesis;; Extracellular structures	Sulfotransferase family	Signal transduction mechanisms
C48B4.13	1.00227e-07	1.93229	up	--	--	--	--	--	--	Lipid transport and metabolism
Y2H9A.6	0.000375508	1.92245	up	--	--	--	--	--	--	Extracellular structures
F26F12.4	4.11041e-06	1.91769	up	--	--	--	--	--	WW domain-binding protein 1	Function unknown
C08F11.13	1.57664e-21	1.91717	up	--	--	--	--	--	--	Energy production and conversion;; Carbohydrate transport and metabolism
fbxa-19	6.99586e-18	1.91632	up	--	Molecular Function: protein binding (GO:0005515);;	--	--	--	FTH domain;; F-box domain	General function prediction only
pho-8	1.07551e-17	1.91592	up	--	Molecular Function: acid phosphatase activity (GO:0003993);;	--	--	Lipid transport and metabolism	Histidine phosphatase superfamily (branch 2)	Lipid transport and metabolism
C49F8.3	6.1851e-10	1.9143	up	--	--	--	--	--	DB module	General function prediction only
R09D1.12	0.006759	1.91329	up	General function prediction only;; Signal transduction mechanisms;; Transcription;; Replication, recombination and repair	Molecular Function: protein kinase activity (GO:0004672);; Molecular Function: ATP binding (GO:0005524);; Biological Process: protein phosphorylation (GO:0006468);;	--	--	Signal transduction mechanisms	Protein tyrosine kinase;; Protein kinase domain	Carbohydrate transport and metabolism
C03F11.2	1.95115e-07	1.91238	up	General function prediction only	--	--	--	Function unknown	Metallo-beta-lactamase superfamily	Signal transduction mechanisms
C54D10.10	2.12837e-13	1.90883	up	--	Molecular Function: serine-type endopeptidase inhibitor activity (GO:0004867);;	--	--	Posttranslational modification, protein turnover, chaperones	Kunitz/Bovine pancreatic trypsin inhibitor domain	General function prediction only
chil-23	2.6696e-12	1.90737	up	Carbohydrate transport and metabolism	Biological Process: carbohydrate metabolic process (GO:0005975);;	--	--	Carbohydrate transport and metabolism	Glycosyl hydrolases family 18	Carbohydrate transport and metabolism
acs-2	5.62228e-13	1.90737	up	Lipid transport and metabolism;; Secondary metabolites biosynthesis, transport and catabolism	Molecular Function: catalytic activity (GO:0003824);; Biological Process: metabolic process (GO:0008152);;	K01897|0|cel:CELE_F28F8.2|acs-2; Protein ACS-2; K01897 long-chain acyl-CoA synthetase [EC:6.2.1.3] (A)	Fatty acid biosynthesis (ko00061);; Fatty acid degradation (ko00071);; Fatty acid metabolism (ko01212);; Peroxisome (ko04146)	Lipid transport and metabolism	AMP-binding enzyme;; AMP-binding enzyme C-terminal domain	Lipid transport and metabolism
F49E12.12	0.00623629	1.90726	up	--	--	--	--	--	--	Posttranslational modification, protein turnover, chaperones
F27E5.7	0.00075612	1.90137	up	--	--	--	--	--	--	Function unknown
pqn-29	9.23152e-08	1.89964	up	--	--	--	--	--	--	General function prediction only
Y23H5B.12	9.45611e-06	1.89779	up	--	--	--	--	--	--	General function prediction only
F38B2.6	0.000108294	1.89588	up	--	--	--	--	--	--	General function prediction only
K08D8.4	1.63211e-19	1.8956	up	--	--	--	--	--	CUB-like domain	General function prediction only
col-63	4.6446e-23	1.89516	up	--	Molecular Function: structural constituent of cuticle (GO:0042302);;	--	--	Extracellular structures	Collagen triple helix repeat (20 copies);; Nematode cuticle collagen N-terminal domain	Extracellular structures
R09H10.6	1.80993e-06	1.89239	up	--	Molecular Function: calcium ion binding (GO:0005509);;	--	--	--	EF-hand domain pair;; EF hand;; EF hand;; EF-hand domain	Signal transduction mechanisms
lact-8	1.08489e-12	1.89104	up	Defense mechanisms	--	--	--	--	Beta-lactamase	General function prediction only
C18E9.7	3.01264e-07	1.88941	up	--	Molecular Function: protein binding (GO:0005515);;	--	--	--	Fibronectin type III domain;; Interferon-alpha/beta receptor, fibronectin type III	Signal transduction mechanisms
ZK1307.1	1.29148e-11	1.88822	up	Amino acid transport and metabolism	--	--	--	--	Amidinotransferase	Posttranslational modification, protein turnover, chaperones
T06D8.10	1.50114e-14	1.88811	up	--	--	--	--	General function prediction only	Animal haem peroxidase	General function prediction only
col-161	1.93895e-29	1.88793	up	--	Molecular Function: structural constituent of cuticle (GO:0042302);;	--	--	Extracellular structures	Collagen triple helix repeat (20 copies);; Nematode cuticle collagen N-terminal domain	Function unknown
F13H10.1	0.000735163	1.88512	up	--	--	--	--	--	--	Amino acid transport and metabolism
col-48	1.04994e-21	1.88494	up	--	Molecular Function: structural constituent of cuticle (GO:0042302);;	--	--	Extracellular structures	Collagen triple helix repeat (20 copies);; Nematode cuticle collagen N-terminal domain	Signal transduction mechanisms
F53H4.3	9.21539e-09	1.88034	up	--	--	--	--	--	--	General function prediction only
rgs-7	9.40502e-20	1.87486	up	--	--	K16449|0|cbr:CBG14233|Cbr-rgs-7; C. briggsae CBR-RGS-7 protein; K16449 regulator of G-protein signaling (A)	--	Signal transduction mechanisms	Regulator of G protein signaling domain;; C2 domain	General function prediction only
F47B8.4	0.00179079	1.87485	up	--	Molecular Function: electron carrier activity (GO:0009055);; Molecular Function: protein disulfide oxidoreductase activity (GO:0015035);; Biological Process: cell redox homeostasis (GO:0045454);;	--	--	Posttranslational modification, protein turnover, chaperones	Glutaredoxin	Function unknown
col-89	7.83408e-16	1.87219	up	--	Molecular Function: structural constituent of cuticle (GO:0042302);;	--	--	Extracellular structures	Collagen triple helix repeat (20 copies);; Nematode cuticle collagen N-terminal domain	Nucleotide transport and metabolism
Y51H7C.13	3.99724e-25	1.86843	up	--	--	--	--	--	--	RNA processing and modification
F35E12.9	8.06013e-24	1.86685	up	--	--	--	--	--	CUB-like domain	General function prediction only
F28H7.8	1.56699e-19	1.86189	up	--	--	--	--	Lipid transport and metabolism	CRAL/TRIO domain	Function unknown
ncx-10	4.9946e-07	1.85002	up	Inorganic ion transport and metabolism	Cellular Component: integral component of membrane (GO:0016021);; Biological Process: transmembrane transport (GO:0055085);;	--	--	Inorganic ion transport and metabolism	Sodium/calcium exchanger protein	General function prediction only
col-68	2.58747e-18	1.84677	up	--	Molecular Function: structural constituent of cuticle (GO:0042302);;	--	--	Extracellular structures	Collagen triple helix repeat (20 copies);; Nematode cuticle collagen N-terminal domain	General function prediction only
K09C8.9	0.000820964	1.84666	up	--	--	--	--	--	--	General function prediction only
clec-21	0.000115967	1.84424	up	--	--	--	--	Signal transduction mechanisms;; Defense mechanisms	Lectin C-type domain;; CUB domain;; Chordopoxvirus A33R protein;; UL45 protein	Signal transduction mechanisms;; Defense mechanisms
otpl-8	2.79426e-11	1.84306	up	--	--	--	--	Function unknown	Otopetrin	Function unknown
F01G10.10	7.0733e-15	1.84159	up	--	Molecular Function: lipid binding (GO:0008289);;	--	--	Defense mechanisms	LBP / BPI / CETP family, C-terminal domain;; LBP / BPI / CETP family, N-terminal domain	Defense mechanisms
Y22D7AR.6	1.19748e-21	1.83954	up	--	Molecular Function: inositol-1,4,5-trisphosphate 3-kinase activity (GO:0008440);;	--	--	Transcription;; Lipid transport and metabolism;; Signal transduction mechanisms	Inositol polyphosphate kinase	Energy production and conversion
col-109	8.28072e-21	1.83928	up	--	Molecular Function: structural constituent of cuticle (GO:0042302);;	--	--	Extracellular structures	Collagen triple helix repeat (20 copies);; Nematode cuticle collagen N-terminal domain	Function unknown
piit-1	8.95913e-12	1.83818	up	--	Molecular Function: serine-type endopeptidase inhibitor activity (GO:0004867);;	--	--	Posttranslational modification, protein turnover, chaperones	Kunitz/Bovine pancreatic trypsin inhibitor domain	General function prediction only
T09D3.8	1.08127e-05	1.83767	up	--	--	--	--	--	Domain of unknown function (DUF281)	General function prediction only
clec-8	3.1969e-20	1.83625	up	--	--	--	--	Signal transduction mechanisms;; Defense mechanisms	Lectin C-type domain;; CUB domain	Function unknown
Y45G12C.1	1.2498e-16	1.83464	up	--	--	--	--	--	Protein of unknown function (DUF1647)	Function unknown
F01D5.1	1.40653e-22	1.83124	up	--	--	--	--	--	ShK domain-like	General function prediction only
K03A1.4	5.99863e-10	1.83065	up	Signal transduction mechanisms;; Cytoskeleton;; Cell cycle control, cell division, chromosome partitioning;; General function prediction only	Molecular Function: calcium ion binding (GO:0005509);; Cellular Component: proteinaceous extracellular matrix (GO:0005578);; Biological Process: signal transduction (GO:0007165);;	K02183|4.63689e-106|cbr:CBG11013|Hypothetical protein CBG11013; K02183 calmodulin (A)	Calcium signaling pathway (ko04020);; Phosphatidylinositol signaling system (ko04070)	Signal transduction mechanisms	EF-hand domain pair;; EF hand;; EF-hand domain;; EF hand;; EF-hand domain pair;; Secreted protein acidic and rich in cysteine Ca binding region;; Cytoskeletal-regulatory complex EF hand	General function prediction only
ptr-23	1.37823e-20	1.8302	up	--	Cellular Component: integral component of membrane (GO:0016021);;	--	--	General function prediction only	Patched family;; Sterol-sensing domain of SREBP cleavage-activation	Signal transduction mechanisms
M01A8.1	1.5092e-09	1.82961	up	--	--	--	--	--	--	Cytoskeleton
W01C9.2	0.00014208	1.82652	up	--	--	--	--	--	--	Secondary metabolites biosynthesis, transport and catabolism
R07E5.4	9.5014e-18	1.82567	up	--	--	--	--	Posttranslational modification, protein turnover, chaperones	Gamma interferon inducible lysosomal thiol reductase (GILT)	Posttranslational modification, protein turnover, chaperones
C34E7.3	4.62957e-05	1.82551	up	--	--	--	--	--	--	General function prediction only
nas-27	2.13783e-18	1.82473	up	--	Molecular Function: metalloendopeptidase activity (GO:0004222);; Biological Process: proteolysis (GO:0006508);;	K08076|0|cel:CELE_T23F4.4|nas-27; Protein NAS-27; K08076 astacin [EC:3.4.24.21] (A)	--	Posttranslational modification, protein turnover, chaperones	Astacin (Peptidase family M12A)	General function prediction only
fbxa-79	1.76835e-19	1.8239	up	--	Molecular Function: protein binding (GO:0005515);;	--	--	--	FTH domain;; F-box domain	General function prediction only
C11G10.1	4.46629e-07	1.81569	up	--	--	--	--	--	--	Function unknown
col-180	1.58445e-25	1.81364	up	--	Molecular Function: structural constituent of cuticle (GO:0042302);;	--	--	Extracellular structures	Collagen triple helix repeat (20 copies);; Nematode cuticle collagen N-terminal domain	General function prediction only
lips-9	1.6054e-06	1.81296	up	--	Molecular Function: hydrolase activity (GO:0016787);;	--	--	--	Lipase (class 2)	General function prediction only
fbxa-144	6.84412e-06	1.81223	up	--	--	--	--	--	FTH domain	General function prediction only
F49D11.6	0.00229354	1.80847	up	--	Molecular Function: sulfotransferase activity (GO:0008146);; Cellular Component: integral component of membrane (GO:0016021);;	--	--	Cell wall/membrane/envelope biogenesis;; Extracellular structures	Sulfotransferase family	General function prediction only
#N/A	0.000320884	1.8082	up	--	--	--	--	--	Protein of unknown function, DUF288;; Protein of unknown function, DUF288	Function unknown
clec-265	9.18576e-21	1.80816	up	--	--	--	--	Signal transduction mechanisms;; Defense mechanisms	Lectin C-type domain;; UL45 protein	Signal transduction mechanisms;; Defense mechanisms
C54G4.4	0.000131725	1.80625	up	--	--	--	--	Signal transduction mechanisms;; Defense mechanisms	Sushi domain (SCR repeat);; Lectin C-type domain	Function unknown
T06E4.10	6.54261e-10	1.80508	up	--	--	--	--	--	--	Extracellular structures
col-173	3.33239e-13	1.80307	up	--	Molecular Function: structural constituent of cuticle (GO:0042302);;	--	--	Extracellular structures	Collagen triple helix repeat (20 copies);; Nematode cuticle collagen N-terminal domain	Extracellular structures
col-69	7.88473e-08	1.80289	up	--	Molecular Function: structural constituent of cuticle (GO:0042302);;	--	--	Extracellular structures	Collagen triple helix repeat (20 copies);; Nematode cuticle collagen N-terminal domain	General function prediction only
T28C12.6	3.54983e-05	1.80275	up	--	Cellular Component: extracellular region (GO:0005576);; Molecular Function: peptidase inhibitor activity (GO:0030414);;	--	--	--	WAP-type (Whey Acidic Protein) 'four-disulfide core'	General function prediction only
F56C3.9	6.63401e-07	1.79952	up	--	Molecular Function: protein binding (GO:0005515);;	--	--	--	BTB/POZ domain	Extracellular structures
W04A8.4	1.26731e-07	1.79924	up	--	Molecular Function: nucleic acid binding (GO:0003676);; Biological Process: nucleobase-containing compound metabolic process (GO:0006139);; Molecular Function: 3'-5' exonuclease activity (GO:0008408);;	--	--	--	3'-5' exonuclease	Function unknown
Y51B9A.7	6.88891e-05	1.79472	up	--	--	--	--	--	--	Function unknown
F15B9.8	4.50379e-06	1.78844	up	--	--	--	--	--	Thrombospondin type 1 domain	Signal transduction mechanisms;; Cytoskeleton
ptr-17	0.00357266	1.78816	up	--	Cellular Component: integral component of membrane (GO:0016021);;	--	--	General function prediction only	Patched family;; Sterol-sensing domain of SREBP cleavage-activation	Signal transduction mechanisms;; Defense mechanisms
F25A2.1	1.86421e-09	1.78804	up	--	Biological Process: lipid metabolic process (GO:0006629);;	--	--	Lipid transport and metabolism	Lipase (class 3)	Lipid transport and metabolism
col-131	0.000214413	1.78791	up	--	--	--	--	Extracellular structures	Collagen triple helix repeat (20 copies)	Cytoskeleton
F32D8.7	1.25661e-16	1.78781	up	--	Molecular Function: serine-type endopeptidase inhibitor activity (GO:0004867);;	--	--	--	Kunitz/Bovine pancreatic trypsin inhibitor domain	Function unknown
T21D12.14	2.27017e-05	1.78555	up	--	--	--	--	Posttranslational modification, protein turnover, chaperones	--	Transcription
grl-4	9.86646e-21	1.78555	up	--	--	--	--	--	Ground-like domain	Cytoskeleton
F01D5.6	2.05392e-13	1.78448	up	--	Cellular Component: acetylcholine-gated channel complex (GO:0005892);;	--	--	--	TLP18.3, Psb32 and MOLO-1 founding proteins of phosphatase	General function prediction only
srg-34	0.000178809	1.78255	up	--	Molecular Function: transmembrane signaling receptor activity (GO:0004888);; Biological Process: sensory perception of chemical stimulus (GO:0007606);; Cellular Component: membrane (GO:0016020);;	--	--	--	Srg family chemoreceptor;; Serpentine type 7TM GPCR chemoreceptor Srv;; Serpentine type 7TM GPCR chemoreceptor Sru	Function unknown
lec-11	4.0702e-20	1.78155	up	--	Molecular Function: carbohydrate binding (GO:0030246);;	--	--	Extracellular structures	Galactoside-binding lectin	Function unknown
C41G7.8	5.80107e-12	1.78036	up	--	--	--	--	--	--	General function prediction only
gpa-15	5.66128e-05	1.77507	up	--	Molecular Function: GTPase activity (GO:0003924);; Molecular Function: signal transducer activity (GO:0004871);; Molecular Function: GTP binding (GO:0005525);; Biological Process: G-protein coupled receptor signaling pathway (GO:0007186);; Molecular Function: guanyl nucleotide binding (GO:0019001);; Molecular Function: G-protein beta/gamma-subunit complex binding (GO:0031683);;	K04534|0|cel:CELE_M04C7.1|gpa-15; Protein GPA-15; K04534 guanine nucleotide-binding protein G(o) subunit alpha (A)	--	Cell cycle control, cell division, chromosome partitioning;; Signal transduction mechanisms	G-protein alpha subunit;; ADP-ribosylation factor family	Function unknown
K01F9.2	2.15387e-16	1.77443	up	--	--	--	--	--	--	General function prediction only
cng-1	1.12726e-05	1.7744	up	--	--	--	--	Inorganic ion transport and metabolism;; Signal transduction mechanisms	Cyclic nucleotide-binding domain;; Ion transport protein	Function unknown
lgx-1	2.27485e-10	1.77412	up	--	Biological Process: carbohydrate metabolic process (GO:0005975);; Molecular Function: hydrolase activity, acting on carbon-nitrogen (but not peptide) bonds (GO:0016810);;	--	--	Signal transduction mechanisms	EB module;; Polysaccharide deacetylase	Function unknown
C29F3.3	0.000266887	1.77243	up	--	--	--	--	--	--	General function prediction only
C42D4.3	2.73283e-23	1.76996	up	--	--	--	--	--	DB module	General function prediction only
slc-17.8	5.42961e-05	1.76936	up	Carbohydrate transport and metabolism;; Amino acid transport and metabolism;; Inorganic ion transport and metabolism;; General function prediction only	Cellular Component: integral component of membrane (GO:0016021);; Biological Process: transmembrane transport (GO:0055085);;	--	--	Carbohydrate transport and metabolism	Major Facilitator Superfamily	Intracellular trafficking, secretion, and vesicular transport
T28C12.4	6.88682e-13	1.76887	up	Lipid transport and metabolism	Biological Process: metabolic process (GO:0008152);; Molecular Function: hydrolase activity (GO:0016787);;	K01066|0|cel:CELE_T28C12.4|T28C12.4; Protein T28C12.4, isoform A; K01066 esterase / lipase [EC:3.1.1.-] (A)	--	General function prediction only	Carboxylesterase family;; alpha/beta hydrolase fold	General function prediction only
F44E2.4	2.51935e-12	1.76823	up	--	Molecular Function: protein binding (GO:0005515);;	--	--	Signal transduction mechanisms	Low-density lipoprotein receptor domain class A;; Chondroitin proteoglycan 4	Signal transduction mechanisms
Y95B8A.2	8.59712e-20	1.76763	up	--	--	--	--	--	--	Posttranslational modification, protein turnover, chaperones
frpr-11	4.8981e-07	1.76674	up	--	Molecular Function: G-protein coupled receptor activity (GO:0004930);; Biological Process: G-protein coupled receptor signaling pathway (GO:0007186);; Molecular Function: G-protein coupled peptide receptor activity (GO:0008528);; Cellular Component: integral component of membrane (GO:0016021);;	--	--	--	7 transmembrane receptor (rhodopsin family);; Serpentine type 7TM GPCR chemoreceptor Srw	Chromatin structure and dynamics
bli-6	3.81539e-24	1.76601	up	--	Molecular Function: structural constituent of cuticle (GO:0042302);;	--	--	Extracellular structures	Collagen triple helix repeat (20 copies);; Nematode cuticle collagen N-terminal domain	Intracellular trafficking, secretion, and vesicular transport
ptd-2	0.000920435	1.76236	up	--	Cellular Component: membrane (GO:0016020);; Cellular Component: integral component of membrane (GO:0016021);;	--	--	Signal transduction mechanisms	Patched family;; MMPL family	Signal transduction mechanisms
C38C6.3	0.000920424	1.76208	up	--	--	--	--	--	--	General function prediction only
F54B8.4	6.90207e-14	1.75797	up	--	--	--	--	--	Death-associated protein	General function prediction only
C07E3.10	0.000741558	1.75395	up	--	--	--	--	--	--	Lipid transport and metabolism
zip-10	3.72225e-09	1.75156	up	--	--	--	--	--	--	RNA processing and modification;; Chromatin structure and dynamics
ugt-53	9.74016e-19	1.74911	up	Carbohydrate transport and metabolism;; Energy production and conversion	Biological Process: metabolic process (GO:0008152);; Molecular Function: transferase activity, transferring hexosyl groups (GO:0016758);;	--	--	Carbohydrate transport and metabolism;; Energy production and conversion	UDP-glucoronosyl and UDP-glucosyl transferase;; Glycosyltransferase family 28 C-terminal domain;; Glycosyl transferase family 1	Function unknown
col-172	7.60633e-06	1.74683	up	--	Molecular Function: structural constituent of cuticle (GO:0042302);;	--	--	Extracellular structures	Collagen triple helix repeat (20 copies);; Nematode cuticle collagen N-terminal domain	General function prediction only
C42D4.13	1.8685e-05	1.74483	up	--	--	--	--	--	--	General function prediction only
lips-3	8.42364e-14	1.74475	up	General function prediction only	Molecular Function: hydrolase activity (GO:0016787);;	--	--	--	Lipase (class 2)	General function prediction only
col-154	1.32723e-21	1.74142	up	--	Molecular Function: structural constituent of cuticle (GO:0042302);;	--	--	Extracellular structures	Collagen triple helix repeat (20 copies);; Nematode cuticle collagen N-terminal domain	Function unknown
faah-2	4.30553e-20	1.73985	up	Translation, ribosomal structure and biogenesis	--	K15528|0|cel:CELE_B0218.2|faah-2; Protein FAAH-2; K19176 fatty acid amide hydrolase 2 [EC:3.5.1.99] (A)	--	Translation, ribosomal structure and biogenesis;; Lipid transport and metabolism;; Signal transduction mechanisms	Amidase	Function unknown
lec-7	4.07516e-07	1.7374	up	--	Molecular Function: carbohydrate binding (GO:0030246);;	--	--	Extracellular structures	Galactoside-binding lectin	General function prediction only
ram-2	1.64536e-23	1.73735	up	--	Molecular Function: structural constituent of cuticle (GO:0042302);;	--	--	Extracellular structures	Collagen triple helix repeat (20 copies);; Nematode cuticle collagen N-terminal domain	Extracellular structures
fbxa-189	2.44824e-10	1.73573	up	--	Molecular Function: protein binding (GO:0005515);;	--	--	--	FTH domain;; F-box domain	General function prediction only
cyp-35C1	4.46169e-07	1.73452	up	Secondary metabolites biosynthesis, transport and catabolism	Molecular Function: iron ion binding (GO:0005506);; Molecular Function: oxidoreductase activity, acting on paired donors, with incorporation or reduction of molecular oxygen (GO:0016705);; Molecular Function: heme binding (GO:0020037);; Biological Process: oxidation-reduction process (GO:0055114);;	K17957|0|cel:CELE_C06B3.3|cyp-35C1; Protein CYP-35C1; K17957 cytochrome P450, family 35 (A)	--	Secondary metabolites biosynthesis, transport and catabolism	Cytochrome P450	General function prediction only
C25F9.6	1.89063e-13	1.73202	up	--	--	--	--	--	--	Replication, recombination and repair
math-44	1.08943e-12	1.7298	up	--	Molecular Function: protein binding (GO:0005515);;	--	--	--	MATH domain	Function unknown
nlp-67	5.61345e-12	1.7277	up	--	--	--	--	--	--	Energy production and conversion
fbxa-59	6.65467e-21	1.72743	up	--	Molecular Function: protein binding (GO:0005515);;	--	--	--	FTH domain;; F-box domain	General function prediction only
T06G6.12	0.00358518	1.72488	up	--	--	--	--	--	--	General function prediction only
F55F8.8	0.000103654	1.72281	up	--	--	--	--	--	--	Translation, ribosomal structure and biogenesis
tyr-2	1.62538e-20	1.7226	up	--	Biological Process: metabolic process (GO:0008152);; Molecular Function: oxidoreductase activity (GO:0016491);;	--	--	--	Common central domain of tyrosinase;; ShK domain-like	General function prediction only
aagr-4	7.11276e-18	1.7201	up	Carbohydrate transport and metabolism	Molecular Function: hydrolase activity, hydrolyzing O-glycosyl compounds (GO:0004553);; Biological Process: carbohydrate metabolic process (GO:0005975);;	K05546|0|cel:CELE_F52D1.1|aagr-4; Protein AAGR-4; K05546 alpha 1,3-glucosidase [EC:3.2.1.84] (A)	N-Glycan biosynthesis (ko00510);; Protein processing in endoplasmic reticulum (ko04141)	Carbohydrate transport and metabolism;; Cell wall/membrane/envelope biogenesis;; Posttranslational modification, protein turnover, chaperones	Glycosyl hydrolases family 31;; Galactose mutarotase-like	Carbohydrate transport and metabolism
clec-54	5.81339e-14	1.71883	up	--	--	--	--	Signal transduction mechanisms;; Defense mechanisms	CUB domain;; Lectin C-type domain	Function unknown
C04E6.8	0.00436849	1.7172	up	--	--	--	--	--	SnoaL-like domain	General function prediction only
R10D12.1	2.02047e-09	1.71581	up	Carbohydrate transport and metabolism;; Amino acid transport and metabolism;; Inorganic ion transport and metabolism;; General function prediction only	Cellular Component: integral component of membrane (GO:0016021);; Biological Process: transmembrane transport (GO:0055085);;	--	--	Carbohydrate transport and metabolism	Major Facilitator Superfamily	General function prediction only
C46H11.7	0.00313828	1.7149	up	--	--	--	--	--	ShK domain-like	General function prediction only
wht-1	5.33656e-12	1.71421	up	Defense mechanisms	Molecular Function: ATP binding (GO:0005524);; Cellular Component: membrane (GO:0016020);; Molecular Function: ATPase activity (GO:0016887);;	--	--	Secondary metabolites biosynthesis, transport and catabolism	ABC-2 type transporter;; ABC transporter	Secondary metabolites biosynthesis, transport and catabolism
F59E11.7	0.000101818	1.71329	up	--	--	--	--	--	Domain of unknown function (DUF19)	General function prediction only
math-24	9.13641e-13	1.71127	up	--	Molecular Function: protein binding (GO:0005515);;	--	--	--	MATH domain	Posttranslational modification, protein turnover, chaperones
Y70C5A.3	2.35118e-11	1.71085	up	--	Molecular Function: protein binding (GO:0005515);;	--	--	--	FTH domain;; F-box domain	General function prediction only
#N/A	3.21518e-10	1.71069	up	--	Molecular Function: protein binding (GO:0005515);;	--	--	--	FTH domain;; F-box domain	General function prediction only
Y47D7A.15	4.04206e-23	1.70953	up	--	--	--	--	--	--	Function unknown
F25B3.2	0.00233909	1.70797	up	--	--	--	--	--	--	Function unknown
C50B8.4	7.21744e-05	1.70638	up	--	--	--	--	--	--	General function prediction only
tsp-3	5.12764e-09	1.70133	up	--	Cellular Component: integral component of membrane (GO:0016021);;	--	--	General function prediction only	Tetraspanin family	Function unknown
T06A1.5	6.11971e-18	1.70029	up	--	--	--	--	Function unknown	Glycosyltransferase family 92	Energy production and conversion
T19H5.6	0.000413239	1.69905	up	Carbohydrate transport and metabolism	Biological Process: carbohydrate metabolic process (GO:0005975);;	--	--	Carbohydrate transport and metabolism	Glycosyl hydrolases family 18	General function prediction only
M153.1	1.22023e-17	1.69684	up	--	Molecular Function: phosphogluconate dehydrogenase (decarboxylating) activity (GO:0004616);; Biological Process: oxidation-reduction process (GO:0055114);;	K00286|0|cel:CELE_M153.1|M153.1; Protein M153.1; K00286 pyrroline-5-carboxylate reductase [EC:1.5.1.2] (A)	Arginine and proline metabolism (ko00330);; Biosynthesis of amino acids (ko01230)	Amino acid transport and metabolism	Pyrroline-5-carboxylate reductase dimerisation;; NADP oxidoreductase coenzyme F420-dependent;; NAD binding domain of 6-phosphogluconate dehydrogenase;; NAD-dependent glycerol-3-phosphate dehydrogenase N-terminus;; Acetohydroxy acid isomeroreductase, catalytic domain	General function prediction only
D2063.1	2.56196e-05	1.69571	up	General function prediction only	Biological Process: oxidation-reduction process (GO:0055114);;	K13953|0|cel:CELE_D2063.1|Protein D2063.1; K13953 alcohol dehydrogenase, propanol-preferring [EC:1.1.1.1] (A)	Glycolysis / Gluconeogenesis (ko00010);; Fatty acid degradation (ko00071);; Tyrosine metabolism (ko00350);; Retinol metabolism (ko00830);; Metabolism of xenobiotics by cytochrome P450 (ko00980);; Drug metabolism - cytochrome P450 (ko00982);; Degradation of aromatic compounds (ko01220)	Secondary metabolites biosynthesis, transport and catabolism	Alcohol dehydrogenase GroES-like domain;; Zinc-binding dehydrogenase	Posttranslational modification, protein turnover, chaperones
C26B9.3	9.27104e-09	1.69297	up	--	--	--	--	--	--	Posttranslational modification, protein turnover, chaperones
T25D10.4	1.10309e-12	1.69068	up	--	--	--	--	--	--	General function prediction only
ptr-1	6.46803e-12	1.68638	up	--	Cellular Component: integral component of membrane (GO:0016021);;	--	--	General function prediction only	Patched family;; Sterol-sensing domain of SREBP cleavage-activation	Function unknown
Y71G12B.2	0.000104703	1.68473	up	--	--	--	--	--	--	Defense mechanisms
col-76	8.77444e-13	1.68465	up	--	Molecular Function: structural constituent of cuticle (GO:0042302);;	--	--	Extracellular structures	Collagen triple helix repeat (20 copies);; Nematode cuticle collagen N-terminal domain	Translation, ribosomal structure and biogenesis
K11H12.4	6.0324e-07	1.68335	up	--	--	--	--	--	Transmembrane glycoprotein	Signal transduction mechanisms
M195.2	9.03901e-08	1.68005	up	--	--	--	--	--	--	Extracellular structures
K02E11.10	3.17337e-15	1.67942	up	--	--	--	--	--	--	Carbohydrate transport and metabolism
grd-5	4.8358e-07	1.67148	up	--	--	--	--	--	Ground-like domain	Posttranslational modification, protein turnover, chaperones
C50D2.2	3.14704e-08	1.67144	up	Amino acid transport and metabolism	Biological Process: amino acid transmembrane transport (GO:0003333);; Biological Process: transport (GO:0006810);; Molecular Function: amino acid transmembrane transporter activity (GO:0015171);; Cellular Component: membrane (GO:0016020);; Biological Process: transmembrane transport (GO:0055085);;	K13866|0|cel:CELE_C50D2.2|C50D2.2; Protein C50D2.2; K13866 solute carrier family 7 (cationic amino acid transporter), member 4 (A)	--	Amino acid transport and metabolism	Amino acid permease;; Amino acid permease;; C-terminus of AA_permease	General function prediction only
pgp-5	1.16419e-15	1.67081	up	Defense mechanisms	Molecular Function: ATP binding (GO:0005524);; Biological Process: transport (GO:0006810);; Cellular Component: integral component of membrane (GO:0016021);; Molecular Function: ATPase activity (GO:0016887);; Molecular Function: ATPase activity, coupled to transmembrane movement of substances (GO:0042626);; Biological Process: transmembrane transport (GO:0055085);;	K05660|0|cel:CELE_C05A9.1|pgp-5; Protein PGP-5, isoform B; K05660 ATP-binding cassette, subfamily B (MDR/TAP), member 5 (A)	ABC transporters (ko02010)	Secondary metabolites biosynthesis, transport and catabolism	ABC transporter;; ABC transporter transmembrane region;; RecF/RecN/SMC N terminal domain;; AAA domain;; AAA ATPase domain;; AAA domain;; AAA domain;; Protein of unknown function, DUF258;; P-loop containing region of AAA domain;; AAA domain;; ATPase family associated with various cellular activities (AAA);; AAA domain (dynein-related subfamily);; Molybdopterin guanine dinucleotide synthesis protei…	General function prediction only
fbxa-30	0.000483123	1.67012	up	--	Molecular Function: protein binding (GO:0005515);;	--	--	--	FTH domain;; F-box domain	General function prediction only
Y17G7B.8	4.49823e-17	1.66967	up	--	Molecular Function: protein binding (GO:0005515);;	--	--	--	F-box domain	Posttranslational modification, protein turnover, chaperones
lagr-1	4.36987e-09	1.66852	up	Intracellular trafficking, secretion, and vesicular transport	Cellular Component: integral component of membrane (GO:0016021);;	K04710|0|cel:CELE_Y6B3B.10|lagr-1; Protein LAGR-1; K04710 ceramide synthetase [EC:2.3.1.24] (A)	Sphingolipid metabolism (ko00600)	Intracellular trafficking, secretion, and vesicular transport	TLC domain	General function prediction only
haf-7	4.20522e-16	1.66734	up	Defense mechanisms	Molecular Function: ATP binding (GO:0005524);; Biological Process: transport (GO:0006810);; Cellular Component: integral component of membrane (GO:0016021);; Molecular Function: ATPase activity (GO:0016887);; Molecular Function: ATPase activity, coupled to transmembrane movement of substances (GO:0042626);; Biological Process: transmembrane transport (GO:0055085);;	K05656|0|cel:CELE_Y50E8A.16|haf-7; Protein HAF-7; K05656 ATP-binding cassette, subfamily B (MDR/TAP), member 9 (A)	ABC transporters (ko02010);; Lysosome (ko04142)	Intracellular trafficking, secretion, and vesicular transport	ABC transporter transmembrane region;; ABC transporter	Lipid transport and metabolism
pho-9	4.50209e-08	1.66233	up	--	Molecular Function: acid phosphatase activity (GO:0003993);;	--	--	Lipid transport and metabolism	Histidine phosphatase superfamily (branch 2);; Histidine phosphatase superfamily (branch 1)	Lipid transport and metabolism
nas-14	0.00136486	1.66227	up	--	Molecular Function: metalloendopeptidase activity (GO:0004222);; Biological Process: proteolysis (GO:0006508);;	K08076|0|cel:CELE_F09E8.6|nas-14; Protein NAS-14; K08076 astacin [EC:3.4.24.21] (A)	--	Posttranslational modification, protein turnover, chaperones	Astacin (Peptidase family M12A);; ShK domain-like	General function prediction only
set-30	1.43129e-17	1.66209	up	General function prediction only	--	K11426|0|cel:CELE_ZC8.3|set-30; Protein SET-30; K11426 SET and MYND domain-containing protein (A)	--	Chromatin structure and dynamics	--	Cytoskeleton
nas-13	0.000538394	1.6603	up	--	Molecular Function: metalloendopeptidase activity (GO:0004222);; Biological Process: proteolysis (GO:0006508);;	--	--	Posttranslational modification, protein turnover, chaperones	Astacin (Peptidase family M12A);; ShK domain-like	Transcription
cutl-12	1.86361e-09	1.65745	up	--	--	--	--	--	Zona pellucida-like domain	Transcription
C25F6.7	4.73222e-08	1.6518	up	--	--	K18264|0|cel:CELE_C25F6.7|C25F6.7; Protein C25F6.7, isoform A; K18264 integral membrane protein 2B (A)	--	Function unknown	BRICHOS domain	Function unknown
nhr-63	2.72256e-07	1.65029	up	--	Molecular Function: sequence-specific DNA binding transcription factor activity (GO:0003700);; Cellular Component: nucleus (GO:0005634);; Biological Process: regulation of transcription, DNA-templated (GO:0006355);; Molecular Function: zinc ion binding (GO:0008270);; Biological Process: steroid hormone mediated signaling pathway (GO:0043401);; Molecular Function: sequence-specific DNA binding (GO…	--	--	Signal transduction mechanisms	Ligand-binding domain of nuclear hormone receptor;; Zinc finger, C4 type (two domains)	Transcription
abch-1	1.81283e-06	1.65005	up	Defense mechanisms	Molecular Function: ATP binding (GO:0005524);; Molecular Function: ATPase activity (GO:0016887);;	--	--	Secondary metabolites biosynthesis, transport and catabolism	ABC transporter	Defense mechanisms
F19C7.3	2.09548e-16	1.64883	up	--	Molecular Function: protein binding (GO:0005515);;	--	--	--	F-box associated;; F-box domain	Extracellular structures
grdn-1	1.10309e-12	1.64808	up	--	--	--	--	Function unknown	--	Function unknown
H20E11.2	0.000953888	1.64684	up	--	--	--	--	--	CUB-like domain	General function prediction only
Y70C5C.1	0.000266945	1.64462	up	--	--	K01408|0|cel:CELE_Y70C5C.1|Y70C5C.1; Protein Y70C5C.1; K01408 insulysin [EC:3.4.24.56] (A)	--	Posttranslational modification, protein turnover, chaperones	Insulinase (Peptidase family M16);; Peptidase M16 inactive domain	Transcription
#N/A	2.84936e-14	1.64088	up	--	--	--	--	--	--	Transcription
K08F11.1	0.00226843	1.63931	up	--	--	--	--	--	--	Translation, ribosomal structure and biogenesis
C52E2.4	2.09591e-06	1.63831	up	--	Molecular Function: protein binding (GO:0005515);;	--	--	--	FTH domain;; F-box domain	General function prediction only
W04G3.7	6.18233e-05	1.63425	up	--	--	--	--	--	--	Function unknown
R03G8.3	2.33406e-13	1.63243	up	--	--	--	--	--	Protein of unknown function (DUF229)	Posttranslational modification, protein turnover, chaperones
pqn-2	2.98963e-14	1.63237	up	--	--	--	--	--	--	Energy production and conversion;; Carbohydrate transport and metabolism
nspb-12	6.62651e-06	1.63198	up	--	--	--	--	--	Protein of unknown function (DUF1459)	General function prediction only
K09H11.7	8.15099e-17	1.63163	up	Carbohydrate transport and metabolism	--	K01101|0|cel:CELE_K09H11.7|K09H11.7; Protein K09H11.7; K01101 4-nitrophenyl phosphatase [EC:3.1.3.41] (A)	--	Inorganic ion transport and metabolism	Haloacid dehalogenase-like hydrolase;; haloacid dehalogenase-like hydrolase;; HAD-hyrolase-like;; Haloacid dehalogenase-like hydrolase	General function prediction only
B0334.6	0.00500566	1.63016	up	--	Molecular Function: G-protein coupled receptor activity (GO:0004930);; Biological Process: G-protein coupled receptor signaling pathway (GO:0007186);; Cellular Component: integral component of membrane (GO:0016021);;	--	--	--	7 transmembrane receptor (rhodopsin family)	Intracellular trafficking, secretion, and vesicular transport
ZK470.6	1.89968e-05	1.62793	up	--	--	--	--	--	ML domain	Signal transduction mechanisms
Y54G2A.11	1.44288e-16	1.6275	up	--	--	--	--	--	--	Signal transduction mechanisms;; Defense mechanisms
T13C2.2	3.59758e-11	1.62478	up	--	--	--	--	--	--	Signal transduction mechanisms
cyp-13B1	8.67623e-06	1.62426	up	Secondary metabolites biosynthesis, transport and catabolism	Molecular Function: iron ion binding (GO:0005506);; Molecular Function: oxidoreductase activity, acting on paired donors, with incorporation or reduction of molecular oxygen (GO:0016705);; Molecular Function: heme binding (GO:0020037);; Biological Process: oxidation-reduction process (GO:0055114);;	K17861|0|cel:CELE_F02C12.5|cyp-13B1; Protein CYP-13B1, isoform C; K17861 cytochrome P450, family 13 (A)	--	Secondary metabolites biosynthesis, transport and catabolism	Cytochrome P450	General function prediction only
Y43E12A.2	3.92037e-16	1.62229	up	--	--	--	--	--	Zinc knuckle;; Zinc-binding domain;; Uncharacterised protein UPF0515	General function prediction only
ZC250.4	5.2627e-08	1.61751	up	--	--	--	--	--	--	Carbohydrate transport and metabolism
ckb-2	1.77866e-16	1.61312	up	--	--	--	--	Cell wall/membrane/envelope biogenesis	Choline/ethanolamine kinase;; Phosphotransferase enzyme family	Lipid transport and metabolism
C01G6.9	6.44185e-12	1.61201	up	--	--	--	--	--	--	General function prediction only
pqn-13	1.69261e-06	1.61171	up	--	--	--	--	--	Cysteine rich repeat	Function unknown
cyp-34A8	5.34741e-16	1.61119	up	Secondary metabolites biosynthesis, transport and catabolism	Molecular Function: iron ion binding (GO:0005506);; Molecular Function: oxidoreductase activity, acting on paired donors, with incorporation or reduction of molecular oxygen (GO:0016705);; Molecular Function: heme binding (GO:0020037);; Biological Process: oxidation-reduction process (GO:0055114);;	K17956|0|cel:CELE_B0213.14|cyp-34A8; Protein CYP-34A8; K17956 cytochrome P450, family 34, subfamily A (A)	--	Secondary metabolites biosynthesis, transport and catabolism	Cytochrome P450	Function unknown
C36E6.8	5.31785e-06	1.6092	up	--	--	--	--	--	--	RNA processing and modification
plp-2	0.000457363	1.60902	up	--	--	--	--	Transcription	PurA ssDNA and RNA-binding protein	General function prediction only
F33A8.7	0.000125121	1.60842	up	--	--	--	--	--	--	Energy production and conversion
T03G6.1	2.60608e-07	1.60776	up	--	--	--	--	--	--	General function prediction only
T28F4.8	6.31553e-11	1.60345	up	--	--	--	--	--	--	Inorganic ion transport and metabolism
col-150	3.74587e-19	1.60057	up	--	Molecular Function: structural constituent of cuticle (GO:0042302);;	--	--	Extracellular structures	Collagen triple helix repeat (20 copies);; Nematode cuticle collagen N-terminal domain	Extracellular structures
C10G8.3	2.60636e-06	1.59894	up	--	Molecular Function: serine-type endopeptidase inhibitor activity (GO:0004867);;	--	--	Posttranslational modification, protein turnover, chaperones	Kunitz/Bovine pancreatic trypsin inhibitor domain	Posttranslational modification, protein turnover, chaperones
T26C5.5	7.29578e-05	1.59526	up	--	--	--	--	--	--	General function prediction only
fbxa-199	4.75592e-06	1.59505	up	--	Molecular Function: G-protein coupled receptor activity (GO:0004930);; Biological Process: G-protein coupled receptor signaling pathway (GO:0007186);; Cellular Component: integral component of membrane (GO:0016021);;	--	--	--	Serpentine type 7TM GPCR chemoreceptor Srx;; 7 transmembrane receptor (rhodopsin family)	General function prediction only
acc-2	8.70835e-05	1.59504	up	--	Molecular Function: extracellular ligand-gated ion channel activity (GO:0005230);; Biological Process: ion transport (GO:0006811);; Cellular Component: integral component of membrane (GO:0016021);;	--	--	Signal transduction mechanisms	Neurotransmitter-gated ion-channel ligand binding domain;; Neurotransmitter-gated ion-channel transmembrane region	Posttranslational modification, protein turnover, chaperones
lon-8	3.29801e-13	1.58906	up	--	--	--	--	--	--	RNA processing and modification
col-146	1.10626e-09	1.58595	up	--	Molecular Function: structural constituent of cuticle (GO:0042302);;	--	--	Extracellular structures	Nematode cuticle collagen N-terminal domain;; Collagen triple helix repeat (20 copies)	Extracellular structures
F14D7.7	2.13189e-07	1.58414	up	--	--	--	--	--	Domain of unknown function (DUF4473)	Function unknown
txdc-12.1	2.72884e-06	1.58286	up	--	--	--	--	--	Thioredoxin-like;; Protein of unknown function, DUF255	Function unknown
K10H10.10	0.000296996	1.58092	up	--	--	--	--	--	--	General function prediction only
F42E8.1	0.00382244	1.58034	up	--	--	--	--	--	--	--
F20G2.5	1.13965e-06	1.57877	up	--	--	--	--	--	CUB-like domain	Posttranslational modification, protein turnover, chaperones
T16G1.5	2.58329e-14	1.576	up	--	--	--	--	--	Protein of unknown function (DUF1679);; Ecdysteroid kinase;; Phosphotransferase enzyme family	General function prediction only
C14B9.3	3.12322e-06	1.57362	up	--	--	--	--	--	--	Transcription
Y6E2A.5	0.0024109	1.57351	up	--	--	--	--	--	Protein of unknown function (DUF713)	Function unknown
F13H8.1	4.62872e-07	1.56993	up	--	--	--	--	--	--	Function unknown
ram-5	0.000255134	1.56689	up	--	--	--	--	--	Zona pellucida-like domain	General function prediction only
C26E1.2	1.65747e-13	1.56261	up	--	--	--	--	--	--	General function prediction only
ets-9	1.10509e-14	1.559	up	--	Molecular Function: sequence-specific DNA binding transcription factor activity (GO:0003700);; Biological Process: regulation of transcription, DNA-templated (GO:0006355);; Molecular Function: sequence-specific DNA binding (GO:0043565);;	--	--	Transcription	Ets-domain	Transcription
igcm-1	0.000120693	1.55858	up	--	Molecular Function: protein binding (GO:0005515);;	--	--	General function prediction only	Immunoglobulin I-set domain;; Immunoglobulin domain;; Immunoglobulin domain;; Immunoglobulin domain;; Immunoglobulin V-set domain;; CD80-like C2-set immunoglobulin domain;; CD47 immunoglobulin-like domain;; Fibronectin type III domain	Signal transduction mechanisms
F54D10.3	4.98713e-08	1.55649	up	--	--	--	--	--	Ras-mediated vulval-induction antagonist	Function unknown
R05A10.4	0.000209002	1.55436	up	--	--	--	--	--	Protein of unknown function (DUF1505)	General function prediction only
Y97E10AR.1	1.82646e-10	1.55313	up	--	Molecular Function: protein binding (GO:0005515);;	--	--	--	BTB/POZ domain	Function unknown
pals-19	1.03329e-05	1.55291	up	--	--	--	--	--	--	Posttranslational modification, protein turnover, chaperones
F16F9.4	3.32193e-15	1.55122	up	Lipid transport and metabolism	Biological Process: metabolic process (GO:0008152);; Molecular Function: hydrolase activity (GO:0016787);;	--	--	Defense mechanisms	alpha/beta hydrolase fold;; Prolyl oligopeptidase family;; Protein of unknown function (DUF2424)	General function prediction only
R08A2.5	0.00316637	1.5502	up	--	--	--	--	--	--	Function unknown
B0457.6	2.22355e-14	1.54951	up	--	--	--	--	--	--	Function unknown
alh-13	7.95321e-10	1.54847	up	--	Biological Process: metabolic process (GO:0008152);; Molecular Function: oxidoreductase activity (GO:0016491);; Biological Process: oxidation-reduction process (GO:0055114);;	K12657|0|cel:CELE_T22H6.2|alh-13; Protein ALH-13, isoform B; K12657 delta-1-pyrroline-5-carboxylate synthetase [EC:2.7.2.11 1.2.1.41] (A)	Arginine and proline metabolism (ko00330);; Biosynthesis of amino acids (ko01230)	Amino acid transport and metabolism	Amino acid kinase family;; Aldehyde dehydrogenase family	Transcription
clec-66	4.32745e-15	1.54678	up	--	--	--	--	--	von Willebrand factor type A domain;; von Willebrand factor type A domain;; Lectin C-type domain	General function prediction only
C44H9.5	2.4739e-13	1.54441	up	--	--	--	--	--	--	Energy production and conversion;; Carbohydrate transport and metabolism
Y65B4A.2	1.07801e-11	1.54393	up	--	Biological Process: proteolysis (GO:0006508);; Molecular Function: cysteine-type peptidase activity (GO:0008234);;	--	--	Posttranslational modification, protein turnover, chaperones	Papain family cysteine protease	Transcription
ZK669.5	2.21372e-06	1.54342	up	--	Molecular Function: GTPase activity (GO:0003924);; Molecular Function: GTP binding (GO:0005525);;	--	--	Signal transduction mechanisms	Ras family;; Miro-like protein	Signal transduction mechanisms
rap-3	0.00115988	1.54045	up	General function prediction only	Molecular Function: GTPase activity (GO:0003924);; Molecular Function: GTP binding (GO:0005525);; Biological Process: small GTPase mediated signal transduction (GO:0007264);;	--	--	General function prediction only	Ras family;; Miro-like protein;; ADP-ribosylation factor family;; Elongation factor Tu GTP binding domain;; 50S ribosome-binding GTPase;; Ferrous iron transport protein B	Function unknown
nspe-7	1.11846e-07	1.53847	up	--	--	--	--	--	Protein of unknown function (DUF1412)	Function unknown
fkb-4	9.11506e-05	1.5376	up	--	--	--	--	Posttranslational modification, protein turnover, chaperones	FKBP-type peptidyl-prolyl cis-trans isomerase	Function unknown
cutl-23	4.08493e-06	1.53724	up	--	--	--	--	Extracellular structures;; Defense mechanisms	von Willebrand factor type A domain;; Zona pellucida-like domain;; von Willebrand factor type A domain;; von Willebrand factor type A domain	Defense mechanisms;; Extracellular structures
C29F3.7	5.4041e-19	1.53638	up	--	--	--	--	--	CUB-like domain	General function prediction only
Y66A7A.7	4.9946e-07	1.5361	up	--	--	--	--	--	--	Translation, ribosomal structure and biogenesis
Y41E3.22	0.000637738	1.53153	up	--	--	--	--	--	--	General function prediction only
sre-11	1.59668e-08	1.53147	up	--	Biological Process: sensory perception of chemical stimulus (GO:0007606);; Cellular Component: integral component of membrane (GO:0016021);;	--	--	--	C. elegans Sre G protein-coupled chemoreceptor;; Serpentine type 7TM GPCR receptor class ab chemoreceptor	Transcription
F53B2.8	6.02628e-17	1.52961	up	--	--	--	--	--	--	General function prediction only
F21G4.3	0.00102512	1.52855	up	--	--	--	--	--	Methyltransferase FkbM domain	Function unknown
D1053.3	1.60957e-13	1.52351	up	--	--	--	--	--	--	Posttranslational modification, protein turnover, chaperones
F57C12.6	0.000643874	1.52245	up	--	--	--	--	Signal transduction mechanisms	--	Posttranslational modification, protein turnover, chaperones
K05F1.8	0.0017851	1.51889	up	--	--	--	--	--	--	General function prediction only
C32H11.4	3.7505e-13	1.51872	up	--	--	--	--	--	CUB-like domain	Function unknown
H12I13.6	8.113e-05	1.50965	up	--	--	--	--	--	--	Translation, ribosomal structure and biogenesis
F28F5.6	2.76375e-12	1.50762	up	--	--	--	--	--	--	Signal transduction mechanisms;; Cytoskeleton
nas-29	9.61449e-05	1.5072	up	--	Molecular Function: metalloendopeptidase activity (GO:0004222);; Biological Process: proteolysis (GO:0006508);;	K08076|0|cel:CELE_F58A6.4|nas-29; Protein NAS-29; K08076 astacin [EC:3.4.24.21] (A)	--	Posttranslational modification, protein turnover, chaperones	Astacin (Peptidase family M12A);; CUB domain	Signal transduction mechanisms
C06E2.1	6.30129e-12	1.50193	up	--	--	--	--	General function prediction only	--	Function unknown
hog-1	0.000149654	1.5003	up	--	Biological Process: proteolysis (GO:0006508);; Molecular Function: peptidase activity (GO:0008233);;	--	--	Signal transduction mechanisms	Hint module	Signal transduction mechanisms
pes-8	3.06007e-14	1.50001	up	--	--	--	--	--	--	General function prediction only
nas-12	0.000778742	1.49974	up	--	Molecular Function: metalloendopeptidase activity (GO:0004222);; Biological Process: proteolysis (GO:0006508);;	K08076|0|cel:CELE_C24F3.3|nas-12; Protein NAS-12; K08076 astacin [EC:3.4.24.21] (A)	--	Posttranslational modification, protein turnover, chaperones	Astacin (Peptidase family M12A);; ShK domain-like	Intracellular trafficking, secretion, and vesicular transport
C46H11.2	2.06519e-05	1.4987	up	--	Molecular Function: N,N-dimethylaniline monooxygenase activity (GO:0004499);; Molecular Function: oxidoreductase activity (GO:0016491);; Molecular Function: flavin adenine dinucleotide binding (GO:0050660);; Molecular Function: NADP binding (GO:0050661);; Biological Process: oxidation-reduction process (GO:0055114);;	--	--	Secondary metabolites biosynthesis, transport and catabolism	Flavin-binding monooxygenase-like;; Pyridine nucleotide-disulphide oxidoreductase;; FAD dependent oxidoreductase;; Pyridine nucleotide-disulphide oxidoreductase;; FAD-NAD(P)-binding;; HI0933-like protein;; L-lysine 6-monooxygenase (NADPH-requiring);; FAD binding domain;; Glucose inhibited division protein A;; Pyridine nucleotide-disulphide oxidoreductase;; Thi4 family;; NAD(P)-binding Rossmann-li…	General function prediction only
fbxa-157	0.000912008	1.49853	up	--	Molecular Function: protein binding (GO:0005515);;	--	--	--	FTH domain	Function unknown
nipi-3	4.52615e-14	1.49718	up	--	Molecular Function: protein kinase activity (GO:0004672);; Molecular Function: ATP binding (GO:0005524);; Biological Process: protein phosphorylation (GO:0006468);;	--	--	--	Protein kinase domain;; Protein tyrosine kinase	Energy production and conversion
col-17	2.80504e-13	1.49673	up	--	--	--	--	Extracellular structures	Collagen triple helix repeat (20 copies)	Posttranslational modification, protein turnover, chaperones
clec-86	0.00227517	1.49509	up	--	--	--	--	Signal transduction mechanisms;; Defense mechanisms	Lectin C-type domain	General function prediction only
F53B3.3	7.05318e-07	1.48909	up	--	--	--	--	--	--	General function prediction only
nhr-117	1.26818e-09	1.48709	up	--	Molecular Function: sequence-specific DNA binding transcription factor activity (GO:0003700);; Cellular Component: nucleus (GO:0005634);; Biological Process: regulation of transcription, DNA-templated (GO:0006355);; Molecular Function: zinc ion binding (GO:0008270);; Biological Process: steroid hormone mediated signaling pathway (GO:0043401);; Molecular Function: sequence-specific DNA binding (GO…	--	--	Signal transduction mechanisms	Ligand-binding domain of nuclear hormone receptor;; Zinc finger, C4 type (two domains)	General function prediction only
cyp-35A3	1.81131e-06	1.48679	up	Secondary metabolites biosynthesis, transport and catabolism	Molecular Function: iron ion binding (GO:0005506);; Molecular Function: oxidoreductase activity, acting on paired donors, with incorporation or reduction of molecular oxygen (GO:0016705);; Molecular Function: heme binding (GO:0020037);; Biological Process: oxidation-reduction process (GO:0055114);;	K17957|0|cel:CELE_K09D9.2|cyp-35A3; Protein CYP-35A3; K17957 cytochrome P450, family 35 (A)	--	Secondary metabolites biosynthesis, transport and catabolism	Cytochrome P450	Function unknown
hpo-6	5.33924e-14	1.48664	up	--	--	--	--	--	Transmembrane glycoprotein	Signal transduction mechanisms
npr-31	0.00101853	1.48517	up	--	Molecular Function: G-protein coupled receptor activity (GO:0004930);; Biological Process: G-protein coupled receptor signaling pathway (GO:0007186);; Cellular Component: integral component of membrane (GO:0016021);;	--	--	General function prediction only	7 transmembrane receptor (rhodopsin family)	General function prediction only
C05B5.8	4.84993e-08	1.48456	up	--	--	--	--	--	Protein of unknown function (DUF2700)	General function prediction only
M110.9	0.000130511	1.48449	up	--	--	--	--	--	Domain of unknown function DUF148	Translation, ribosomal structure and biogenesis
col-125	1.76718e-14	1.47904	up	--	Molecular Function: structural constituent of cuticle (GO:0042302);;	--	--	Extracellular structures	Collagen triple helix repeat (20 copies);; Nematode cuticle collagen N-terminal domain	Function unknown
ptr-18	1.28645e-05	1.47883	up	--	Cellular Component: membrane (GO:0016020);; Cellular Component: integral component of membrane (GO:0016021);;	--	--	General function prediction only	Patched family;; Sterol-sensing domain of SREBP cleavage-activation;; MMPL family	Energy production and conversion
F32D8.3	0.000394173	1.47563	up	--	--	--	--	--	Trypsin Inhibitor like cysteine rich domain	Function unknown
F26A1.9	0.00164993	1.47535	up	--	--	--	--	--	--	General function prediction only
M04C3.5	0.00240038	1.47397	up	--	--	--	--	Transcription;; Replication, recombination and repair	--	Transcription;; Replication, recombination and repair
F11E6.8	2.17105e-13	1.47237	up	General function prediction only;; Signal transduction mechanisms;; Transcription;; Replication, recombination and repair	Molecular Function: protein kinase activity (GO:0004672);; Molecular Function: ATP binding (GO:0005524);; Biological Process: protein phosphorylation (GO:0006468);;	--	--	Signal transduction mechanisms	Protein tyrosine kinase;; Protein kinase domain	Function unknown
D1014.5	0.000251344	1.47067	up	--	--	--	--	Function unknown	Glycosyltransferase family 92	Function unknown
cav-2	1.24465e-10	1.47014	up	--	Biological Process: caveola assembly (GO:0070836);;	--	--	--	Caveolin	Signal transduction mechanisms
T28A11.17	0.00397062	1.46969	up	--	--	--	--	--	Peptidase family M13	Function unknown
Y57G11B.2	4.76065e-06	1.46494	up	--	--	--	--	--	--	Function unknown
F19C7.4	1.08646e-05	1.46211	up	--	Biological Process: proteolysis (GO:0006508);; Molecular Function: serine-type peptidase activity (GO:0008236);;	--	--	Posttranslational modification, protein turnover, chaperones;; General function prediction only	Serine carboxypeptidase S28	Extracellular structures
F54C9.11	2.12233e-11	1.46173	up	--	--	K16779|0|cel:CELE_F54C9.11|F54C9.11; Protein F54C9.11; K16779 Rab-3A-interacting protein (A)	--	Intracellular trafficking, secretion, and vesicular transport	GDP/GTP exchange factor Sec2p	Translation, ribosomal structure and biogenesis
ugt-33	2.77558e-05	1.46161	up	Carbohydrate transport and metabolism;; Energy production and conversion	Biological Process: metabolic process (GO:0008152);; Molecular Function: transferase activity, transferring hexosyl groups (GO:0016758);;	--	--	Carbohydrate transport and metabolism;; Energy production and conversion	UDP-glucoronosyl and UDP-glucosyl transferase;; Glycosyltransferase family 28 C-terminal domain	Energy production and conversion;; Carbohydrate transport and metabolism
dpy-20	1.16464e-06	1.46082	up	--	Molecular Function: DNA binding (GO:0003677);;	--	--	--	BED zinc finger	General function prediction only
F48B9.3	1.0116e-07	1.45966	up	--	--	--	--	--	Domain of unknown function (DUF316)	General function prediction only
Y50D4A.10	0.000534953	1.45892	up	--	--	--	--	--	--	--
Y57E12AR.1	1.52433e-08	1.4582	up	--	Molecular Function: serine-type endopeptidase inhibitor activity (GO:0004867);;	--	--	Posttranslational modification, protein turnover, chaperones	Kunitz/Bovine pancreatic trypsin inhibitor domain	Posttranslational modification, protein turnover, chaperones
ift-74	5.31731e-05	1.45788	up	--	--	--	--	--	--	Function unknown
R09E10.2	3.47905e-12	1.45735	up	--	--	--	--	Signal transduction mechanisms	--	General function prediction only
Y40C7B.4	2.74481e-05	1.45436	up	--	--	--	--	--	--	Function unknown
Y42G9A.1	2.33258e-09	1.45358	up	--	--	--	--	--	--	Secondary metabolites biosynthesis, transport and catabolism
F28E10.5	5.05381e-08	1.4529	up	--	Biological Process: proteolysis (GO:0006508);; Molecular Function: serine-type peptidase activity (GO:0008236);;	--	--	Posttranslational modification, protein turnover, chaperones;; General function prediction only	Serine carboxypeptidase S28	Function unknown
Y54G11A.4	6.15553e-07	1.45245	up	--	--	--	--	Function unknown	--	Inorganic ion transport and metabolism
ZK792.4	3.67009e-12	1.45164	up	General function prediction only	Molecular Function: protein binding (GO:0005515);;	--	--	General function prediction only	Ankyrin repeats (3 copies);; Ankyrin repeats (many copies);; Ankyrin repeats (many copies);; Ankyrin repeat;; Ankyrin repeat	Replication, recombination and repair
R03H10.7	0.000122477	1.45127	up	--	--	--	--	Replication, recombination and repair	OB-fold nucleic acid binding domain	Function unknown
F38H4.3	2.8377e-09	1.44799	up	--	--	--	--	--	--	Lipid transport and metabolism
folt-2	1.48754e-18	1.44511	up	--	Biological Process: transport (GO:0006810);; Cellular Component: membrane (GO:0016020);;	--	--	Coenzyme transport and metabolism	Reduced folate carrier	General function prediction only
clec-65	2.05647e-14	1.44503	up	--	--	--	--	--	von Willebrand factor type A domain;; von Willebrand factor type A domain;; Lectin C-type domain	General function prediction only
F35F10.14	0.00595677	1.4409	up	--	--	--	--	--	Domain of unknown function (DUF19)	Posttranslational modification, protein turnover, chaperones
F33A8.10	0.000141625	1.44027	up	--	--	--	--	--	Domain of unknown function DUF148	Energy production and conversion
F28C6.5	1.13485e-07	1.44008	up	--	--	--	--	--	--	Defense mechanisms
dyf-7	1.21688e-09	1.44005	up	--	--	--	--	--	Zona pellucida-like domain	Signal transduction mechanisms
fbxa-54	2.34459e-06	1.43814	up	--	Molecular Function: protein binding (GO:0005515);;	--	--	--	FTH domain;; F-box domain	General function prediction only
gba-2	0.00148224	1.43668	up	Cell wall/membrane/envelope biogenesis	--	K01201|0|cel:CELE_C33C12.8|gba-2; Protein GBA-2; K01201 glucosylceramidase [EC:3.2.1.45] (A)	Other glycan degradation (ko00511);; Sphingolipid metabolism (ko00600);; Lysosome (ko04142)	Carbohydrate transport and metabolism	O-Glycosyl hydrolase family 30	Carbohydrate transport and metabolism
K10D11.6	6.38485e-12	1.43161	up	--	--	--	--	--	CUB-like domain	General function prediction only
F30F8.5	2.64265e-05	1.43148	up	--	--	--	--	--	--	Transcription
F29G6.1	0.00138376	1.42985	up	--	Molecular Function: protein binding (GO:0005515);;	--	--	General function prediction only	Kazal-type serine protease inhibitor domain;; Kazal-type serine protease inhibitor domain	General function prediction only
sma-5	3.43515e-13	1.42678	up	General function prediction only;; Signal transduction mechanisms;; Transcription;; Replication, recombination and repair	Molecular Function: protein kinase activity (GO:0004672);; Molecular Function: ATP binding (GO:0005524);; Biological Process: protein phosphorylation (GO:0006468);;	--	--	Signal transduction mechanisms	Protein kinase domain;; Protein tyrosine kinase	Signal transduction mechanisms
col-13	1.30916e-16	1.42553	up	--	Molecular Function: structural constituent of cuticle (GO:0042302);;	--	--	Extracellular structures	Collagen triple helix repeat (20 copies);; Nematode cuticle collagen N-terminal domain	Cell cycle control, cell division, chromosome partitioning;; Posttranslational modification, protein turnover, chaperones
C25D7.5	2.36191e-13	1.42448	up	--	--	--	--	Function unknown	--	Function unknown
grd-15	1.27256e-07	1.42385	up	--	--	--	--	--	Ground-like domain	Function unknown
pho-12	0.00700952	1.42288	up	--	Molecular Function: acid phosphatase activity (GO:0003993);;	--	--	Lipid transport and metabolism	Histidine phosphatase superfamily (branch 2)	Chromatin structure and dynamics;; Cell cycle control, cell division, chromosome partitioning;; Replication, recombination and repair
C04G6.2	0.00186298	1.42124	up	--	--	--	--	--	Caenorhabditis protein of unknown function, DUF282	General function prediction only
tsp-13	0.000382425	1.41993	up	--	Cellular Component: integral component of membrane (GO:0016021);;	--	--	General function prediction only	Tetraspanin family	Intracellular trafficking, secretion, and vesicular transport
#N/A	8.61719e-06	1.41846	up	--	--	--	--	--	Protein of unknown function (DUF1647)	Signal transduction mechanisms
Y38H6C.9	0.000193061	1.41753	up	--	--	--	--	--	FTH domain	Signal transduction mechanisms
inx-17	5.73804e-13	1.41593	up	--	Cellular Component: gap junction (GO:0005921);;	--	--	--	Innexin	Signal transduction mechanisms
vab-2	0.00138538	1.41538	up	--	Cellular Component: membrane (GO:0016020);;	--	--	Signal transduction mechanisms	Ephrin	Signal transduction mechanisms
F53B1.4	3.0216e-07	1.41193	up	Cell wall/membrane/envelope biogenesis	Molecular Function: catalytic activity (GO:0003824);; Molecular Function: 3-beta-hydroxy-delta5-steroid dehydrogenase activity (GO:0003854);; Biological Process: steroid biosynthetic process (GO:0006694);; Molecular Function: oxidoreductase activity, acting on the CH-OH group of donors, NAD or NADP as acceptor (GO:0016616);; Molecular Function: coenzyme binding (GO:0050662);; Biological Process: …	K01710|0|cel:CELE_F53B1.4|F53B1.4; Protein F53B1.4; K01710 dTDP-glucose 4,6-dehydratase [EC:4.2.1.46] (A)	Polyketide sugar unit biosynthesis (ko00523)	Carbohydrate transport and metabolism	NAD dependent epimerase/dehydratase family;; Polysaccharide biosynthesis protein;; 3-beta hydroxysteroid dehydrogenase/isomerase family;; Male sterility protein;; RmlD substrate binding domain	Nucleotide transport and metabolism
F46C5.2	0.00981062	1.41143	up	--	--	--	--	--	--	Signal transduction mechanisms
srh-237	4.49433e-12	1.41128	up	--	--	--	--	--	Serpentine type 7TM GPCR chemoreceptor Srh;; Serpentine type 7TM GPCR chemoreceptor Sri;; Serpentine type 7TM GPCR chemoreceptor Str	Signal transduction mechanisms
oac-48	0.00545468	1.41034	up	Lipid transport and metabolism	Molecular Function: transferase activity, transferring acyl groups other than amino-acyl groups (GO:0016747);;	--	--	--	Acyltransferase family	General function prediction only
F36H2.4	0.00420315	1.40468	up	--	--	--	--	--	--	General function prediction only
ZK418.7	8.99527e-11	1.4035	up	--	--	--	--	--	7 transmembrane receptor (rhodopsin family)	Function unknown
nep-15	5.72338e-05	1.40286	up	--	Molecular Function: metalloendopeptidase activity (GO:0004222);; Biological Process: proteolysis (GO:0006508);;	--	--	Amino acid transport and metabolism	Peptidase family M13	General function prediction only
bbs-9	0.00682966	1.40267	up	--	--	--	--	General function prediction only	PTHB1 N-terminus;; PTHB1 C-terminus;; Ciliary BBSome complex subunit 2, middle region	Replication, recombination and repair
col-182	9.49294e-06	1.40266	up	--	Molecular Function: structural constituent of cuticle (GO:0042302);;	--	--	Extracellular structures	Collagen triple helix repeat (20 copies);; Nematode cuticle collagen N-terminal domain	Function unknown
F23A7.3	1.83592e-07	1.4017	up	--	--	--	--	Secondary metabolites biosynthesis, transport and catabolism;; Lipid transport and metabolism	--	Secondary metabolites biosynthesis, transport and catabolism
C06E7.4	4.15926e-08	1.40095	up	--	--	--	--	--	--	Coenzyme transport and metabolism
ZK930.5	0.000557367	1.39769	up	--	--	--	--	--	--	Signal transduction mechanisms
trpl-2	0.000130954	1.39619	up	--	--	--	--	--	--	Translation, ribosomal structure and biogenesis
#N/A	5.25404e-05	1.39446	up	--	--	--	--	--	--	Function unknown
ugt-47	1.51341e-12	1.39337	up	Carbohydrate transport and metabolism;; Energy production and conversion	Biological Process: metabolic process (GO:0008152);; Molecular Function: transferase activity, transferring hexosyl groups (GO:0016758);;	--	--	Carbohydrate transport and metabolism;; Energy production and conversion	UDP-glucoronosyl and UDP-glucosyl transferase;; Glycosyltransferase family 28 C-terminal domain;; Glycosyl transferase family 1	Secondary metabolites biosynthesis, transport and catabolism
T25F10.3	5.92638e-12	1.39269	up	--	--	--	--	Signal transduction mechanisms	--	Signal transduction mechanisms
W05E10.1	5.26704e-12	1.3905	up	--	Cellular Component: integral component of membrane (GO:0016021);; Biological Process: transmembrane transport (GO:0055085);;	--	--	General function prediction only	Major Facilitator Superfamily	Function unknown
T01C3.11	1.43299e-07	1.3882	up	--	--	--	--	--	--	Function unknown
vhp-1	1.98057e-12	1.38816	up	Signal transduction mechanisms	Molecular Function: protein tyrosine/serine/threonine phosphatase activity (GO:0008138);; Biological Process: dephosphorylation (GO:0016311);;	K04459|0|cbr:CBG02372|Cbr-vhp-1; C. briggsae CBR-VHP-1 protein; K04459 dual specificity MAP kinase phosphatase [EC:3.1.3.16 3.1.3.48] (A)	MAPK signaling pathway (ko04010)	Defense mechanisms	Dual specificity phosphatase, catalytic domain;; Rhodanese-like domain	Defense mechanisms
K04A8.1	4.7262e-12	1.38318	up	--	--	--	--	--	Caenorhabditis protein of unknown function, DUF268	Lipid transport and metabolism
Y69H2.9	7.45275e-07	1.38235	up	--	--	--	--	--	--	Transcription
feh-1	1.11806e-11	1.38185	up	--	Molecular Function: protein binding (GO:0005515);;	--	--	--	Phosphotyrosine interaction domain (PTB/PID);; WW domain	General function prediction only
C06C3.12	3.06129e-08	1.38175	up	--	--	--	--	--	--	General function prediction only
gsto-3	5.16874e-10	1.37755	up	Posttranslational modification, protein turnover, chaperones	Molecular Function: protein binding (GO:0005515);; Molecular Function: electron carrier activity (GO:0009055);; Molecular Function: protein disulfide oxidoreductase activity (GO:0015035);; Biological Process: cell redox homeostasis (GO:0045454);;	--	--	Posttranslational modification, protein turnover, chaperones	Glutathione S-transferase, N-terminal domain;; Glutathione S-transferase, N-terminal domain;; Glutathione S-transferase, N-terminal domain;; Glutathione S-transferase, C-terminal domain;; Glutaredoxin	Signal transduction mechanisms
gst-22	1.75515e-10	1.37742	up	--	Molecular Function: protein binding (GO:0005515);;	--	--	Posttranslational modification, protein turnover, chaperones	Glutathione S-transferase, N-terminal domain;; Glutathione S-transferase, N-terminal domain;; Glutathione S-transferase, C-terminal domain	Carbohydrate transport and metabolism
H25K10.1	0.000968968	1.37465	up	General function prediction only	Molecular Function: acid phosphatase activity (GO:0003993);; Molecular Function: hydrolase activity (GO:0016787);; Molecular Function: metal ion binding (GO:0046872);;	--	--	Carbohydrate transport and metabolism	Calcineurin-like phosphoesterase;; Iron/zinc purple acid phosphatase-like protein C;; Calcineurin-like phosphoesterase superfamily domain;; PhoD-like phosphatase	Function unknown
ZK180.6	5.07853e-11	1.37379	up	--	--	--	--	--	--	General function prediction only
F52A8.3	9.97831e-05	1.37199	up	--	--	--	--	--	--	Signal transduction mechanisms
lact-5	2.88617e-07	1.37034	up	Defense mechanisms	--	--	--	--	Beta-lactamase	Signal transduction mechanisms
K11G9.5	6.04511e-12	1.37027	up	Carbohydrate transport and metabolism;; Amino acid transport and metabolism;; Inorganic ion transport and metabolism;; General function prediction only	Cellular Component: integral component of membrane (GO:0016021);; Biological Process: transmembrane transport (GO:0055085);;	--	--	Carbohydrate transport and metabolism	Major Facilitator Superfamily	General function prediction only
T03F6.4	7.28637e-11	1.3655	up	--	Molecular Function: protein binding (GO:0005515);;	--	--	--	--	Function unknown
T24C12.1	0.00313714	1.3625	up	--	--	--	--	--	--	Signal transduction mechanisms
C23H4.2	1.00931e-05	1.3616	up	Lipid transport and metabolism	Biological Process: metabolic process (GO:0008152);; Molecular Function: hydrolase activity (GO:0016787);;	--	--	General function prediction only	Carboxylesterase family;; alpha/beta hydrolase fold	General function prediction only
anmt-1	2.50766e-10	1.36024	up	--	Molecular Function: methyltransferase activity (GO:0008168);;	--	--	--	NNMT/PNMT/TEMT family	Function unknown
gpdh-1	1.07931e-12	1.35967	up	Energy production and conversion	Molecular Function: glycerol-3-phosphate dehydrogenase [NAD+] activity (GO:0004367);; Biological Process: carbohydrate metabolic process (GO:0005975);; Molecular Function: oxidoreductase activity, acting on the CH-OH group of donors, NAD or NADP as acceptor (GO:0016616);; Biological Process: glycerol-3-phosphate catabolic process (GO:0046168);; Molecular Function: NAD binding (GO:0051287);; Biolo…	K00006|0|cel:CELE_F47G4.3|gpdh-1; Protein GPDH-1; K00006 glycerol-3-phosphate dehydrogenase (NAD+) [EC:1.1.1.8] (A)	Glycerophospholipid metabolism (ko00564)	Energy production and conversion	NAD-dependent glycerol-3-phosphate dehydrogenase N-terminus;; NAD-dependent glycerol-3-phosphate dehydrogenase C-terminus;; NADP oxidoreductase coenzyme F420-dependent	Cytoskeleton
ttr-40	2.43253e-05	1.35885	up	--	Cellular Component: extracellular space (GO:0005615);;	--	--	--	Transthyretin-like family	General function prediction only
ptr-8	4.85068e-07	1.35879	up	--	Cellular Component: integral component of membrane (GO:0016021);;	--	--	General function prediction only	Patched family;; Sterol-sensing domain of SREBP cleavage-activation	General function prediction only
pqn-36	1.19077e-07	1.35821	up	--	--	--	--	--	--	Transcription
col-144	1.988e-10	1.35783	up	--	Molecular Function: structural constituent of cuticle (GO:0042302);;	--	--	Extracellular structures	Collagen triple helix repeat (20 copies);; Nematode cuticle collagen N-terminal domain	General function prediction only
cht-2	0.00428119	1.35776	up	Carbohydrate transport and metabolism	Biological Process: carbohydrate metabolic process (GO:0005975);;	--	--	Carbohydrate transport and metabolism	Glycosyl hydrolases family 18;; Chitin recognition protein	Translation, ribosomal structure and biogenesis
K02E2.11	1.25212e-08	1.357	up	--	--	--	--	--	--	Signal transduction mechanisms
T25G12.13	0.000939825	1.35439	up	Lipid transport and metabolism;; Secondary metabolites biosynthesis, transport and catabolism;; General function prediction only	Molecular Function: methylenetetrahydrofolate dehydrogenase (NADP+) activity (GO:0004488);;	--	--	Secondary metabolites biosynthesis, transport and catabolism	short chain dehydrogenase;; Enoyl-(Acyl carrier protein) reductase;; KR domain;; Fungal family of unknown function (DUF1776);; NADH(P)-binding;; Tetrahydrofolate dehydrogenase/cyclohydrolase, NAD(P)-binding domain	Secondary metabolites biosynthesis, transport and catabolism
H20E11.3	2.93601e-06	1.35386	up	--	--	--	--	--	CUB-like domain	General function prediction only
F41B4.3	6.68211e-08	1.35226	up	--	--	--	--	--	--	Function unknown
dhc-3	0.00265561	1.34985	up	--	--	--	--	Cytoskeleton	Dynein heavy chain, N-terminal region 2;; Microtubule-binding stalk of dynein motor	Inorganic ion transport and metabolism
Y51A2D.21	7.51874e-08	1.34909	up	--	--	--	--	--	--	Function unknown
fbxa-21	0.000212012	1.348	up	--	--	--	--	--	FTH domain	RNA processing and modification
F23F12.12	2.51247e-06	1.34517	up	--	--	--	--	--	--	General function prediction only
F58B4.3	0.000302941	1.34272	up	--	--	--	--	--	--	General function prediction only
K10B4.3	2.34709e-10	1.34241	up	--	--	--	--	Signal transduction mechanisms	PH domain	General function prediction only
ltd-1	3.58032e-06	1.34238	up	Cell cycle control, cell division, chromosome partitioning	--	--	--	Cell cycle control, cell division, chromosome partitioning	LIM domain	Function unknown
C23G10.5	4.11231e-05	1.33965	up	--	--	--	--	--	F-box associated	Translation, ribosomal structure and biogenesis
pals-16	6.59651e-09	1.33932	up	--	--	--	--	--	--	Posttranslational modification, protein turnover, chaperones
swt-3	3.87774e-12	1.33834	up	--	Cellular Component: integral component of membrane (GO:0016021);;	K15382|0|cel:CELE_C06G8.1|swt-3; Protein SWT-3; K15382 solute carrier family 50 (sugar transporter) (A)	--	General function prediction only	Sugar efflux transporter for intercellular exchange	Inorganic ion transport and metabolism
lgc-27	1.6237e-08	1.33784	up	--	Molecular Function: extracellular ligand-gated ion channel activity (GO:0005230);; Biological Process: ion transport (GO:0006811);; Cellular Component: integral component of membrane (GO:0016021);;	--	--	Signal transduction mechanisms	Neurotransmitter-gated ion-channel ligand binding domain	Signal transduction mechanisms
slc-28.1	1.27928e-08	1.3361	up	Nucleotide transport and metabolism	--	--	--	Nucleotide transport and metabolism;; Inorganic ion transport and metabolism	Na+ dependent nucleoside transporter C-terminus;; Na+ dependent nucleoside transporter N-terminus	Inorganic ion transport and metabolism
T10B11.5	4.8985e-09	1.33585	up	--	--	--	--	Function unknown	Eukaryotic protein of unknown function (DUF829)	Transcription
bus-4	4.02427e-05	1.33572	up	--	Biological Process: protein glycosylation (GO:0006486);; Molecular Function: galactosyltransferase activity (GO:0008378);; Cellular Component: membrane (GO:0016020);; Molecular Function: transferase activity, transferring glycosyl groups (GO:0016757);;	--	--	Carbohydrate transport and metabolism	Fringe-like;; Galactosyltransferase	General function prediction only
rol-6	4.49774e-09	1.33335	up	--	Molecular Function: structural constituent of cuticle (GO:0042302);;	--	--	Extracellular structures	Collagen triple helix repeat (20 copies);; Nematode cuticle collagen N-terminal domain	Extracellular structures
nhr-112	3.94439e-05	1.3331	up	--	Molecular Function: sequence-specific DNA binding transcription factor activity (GO:0003700);; Cellular Component: nucleus (GO:0005634);; Biological Process: regulation of transcription, DNA-templated (GO:0006355);; Molecular Function: zinc ion binding (GO:0008270);; Biological Process: steroid hormone mediated signaling pathway (GO:0043401);; Molecular Function: sequence-specific DNA binding (GO…	--	--	Signal transduction mechanisms	Ligand-binding domain of nuclear hormone receptor;; Zinc finger, C4 type (two domains)	Transcription
T19C9.8	0.000534953	1.33271	up	--	--	--	--	--	--	Function unknown
nas-5	9.09255e-06	1.33246	up	--	Molecular Function: metalloendopeptidase activity (GO:0004222);; Biological Process: proteolysis (GO:0006508);;	K08076|0|cel:CELE_T23H4.3|nas-5; Protein NAS-5; K08076 astacin [EC:3.4.24.21] (A)	--	Posttranslational modification, protein turnover, chaperones	Astacin (Peptidase family M12A)	Transcription
daf-6	0.00244616	1.33239	up	--	Cellular Component: integral component of membrane (GO:0016021);;	--	--	General function prediction only	Patched family;; Sterol-sensing domain of SREBP cleavage-activation	Signal transduction mechanisms
tir-1	9.44357e-11	1.33221	up	--	Molecular Function: protein binding (GO:0005515);; Biological Process: signal transduction (GO:0007165);;	--	--	Extracellular structures	SAM domain (Sterile alpha motif);; SAM domain (Sterile alpha motif);; TIR domain	Translation, ribosomal structure and biogenesis
nhr-152	1.24767e-06	1.32782	up	--	Molecular Function: sequence-specific DNA binding transcription factor activity (GO:0003700);; Cellular Component: nucleus (GO:0005634);; Biological Process: regulation of transcription, DNA-templated (GO:0006355);; Molecular Function: zinc ion binding (GO:0008270);; Biological Process: steroid hormone mediated signaling pathway (GO:0043401);; Molecular Function: sequence-specific DNA binding (GO…	--	--	--	Zinc finger, C4 type (two domains);; Ligand-binding domain of nuclear hormone receptor	Transcription
F59C6.11	3.89973e-09	1.32707	up	--	--	--	--	--	Tight junction protein, Claudin-like	Function unknown
T19B10.2	2.29524e-11	1.32701	up	--	--	--	--	--	--	General function prediction only
Y46D2A.1	1.18675e-08	1.32583	up	--	--	--	--	--	Transmembrane glycoprotein	General function prediction only
F49E10.4	3.77367e-05	1.32528	up	--	--	--	--	--	--	Function unknown
gstk-1	1.90708e-11	1.32507	up	--	Molecular Function: protein disulfide oxidoreductase activity (GO:0015035);;	K13299|5.91745e-157|cel:CELE_ZK1320.1|gstk-1; Protein GSTK-1; K13299 glutathione S-transferase kappa 1 [EC:2.5.1.18] (A)	Glutathione metabolism (ko00480);; Metabolism of xenobiotics by cytochrome P450 (ko00980);; Drug metabolism - cytochrome P450 (ko00982);; Peroxisome (ko04146)	--	DSBA-like thioredoxin domain	Energy production and conversion
glb-14	0.00299688	1.32336	up	--	Molecular Function: oxygen binding (GO:0019825);; Molecular Function: heme binding (GO:0020037);;	--	--	Energy production and conversion	Globin	General function prediction only
cutl-15	1.46854e-07	1.32242	up	--	--	--	--	--	Zona pellucida-like domain	Posttranslational modification, protein turnover, chaperones
nhr-50	3.16366e-08	1.32184	up	--	Molecular Function: sequence-specific DNA binding transcription factor activity (GO:0003700);; Cellular Component: nucleus (GO:0005634);; Biological Process: regulation of transcription, DNA-templated (GO:0006355);; Molecular Function: zinc ion binding (GO:0008270);; Biological Process: steroid hormone mediated signaling pathway (GO:0043401);; Molecular Function: sequence-specific DNA binding (GO…	--	--	Signal transduction mechanisms	Ligand-binding domain of nuclear hormone receptor;; Zinc finger, C4 type (two domains)	Transcription
ptr-20	1.28248e-08	1.32166	up	--	Cellular Component: integral component of membrane (GO:0016021);;	--	--	General function prediction only	Patched family;; Sterol-sensing domain of SREBP cleavage-activation	Function unknown
fbxa-53	0.000123756	1.31955	up	--	Molecular Function: protein binding (GO:0005515);;	--	--	--	FTH domain;; F-box domain	Function unknown
C10A4.13	1.74484e-05	1.31809	up	--	--	--	--	--	--	Function unknown
C45B2.3	0.000263641	1.31782	up	--	--	--	--	--	--	General function prediction only
grl-21	1.67646e-11	1.31689	up	--	--	--	--	--	Ground-like domain	Function unknown
tag-343	1.34937e-10	1.31423	up	--	--	--	--	--	--	Function unknown
F53H8.3	4.54046e-11	1.31419	up	Carbohydrate transport and metabolism;; Amino acid transport and metabolism;; Inorganic ion transport and metabolism;; General function prediction only	Cellular Component: integral component of membrane (GO:0016021);; Molecular Function: transmembrane transporter activity (GO:0022857);; Biological Process: transmembrane transport (GO:0055085);;	--	--	Carbohydrate transport and metabolism	Sugar (and other) transporter;; Major Facilitator Superfamily	Intracellular trafficking, secretion, and vesicular transport
dhs-3	2.49079e-07	1.31377	up	Lipid transport and metabolism;; Secondary metabolites biosynthesis, transport and catabolism;; General function prediction only	--	K15734|0|cbr:CBG04146|Cbr-dhs-3; C. briggsae CBR-DHS-3 protein; K15734 all-trans-retinol dehydrogenase (NAD+) [EC:1.1.1.105] (A)	Retinol metabolism (ko00830)	Secondary metabolites biosynthesis, transport and catabolism	short chain dehydrogenase;; KR domain;; Enoyl-(Acyl carrier protein) reductase	Signal transduction mechanisms
ugt-26	4.22729e-14	1.31292	up	Carbohydrate transport and metabolism;; Energy production and conversion	Biological Process: metabolic process (GO:0008152);; Molecular Function: transferase activity, transferring hexosyl groups (GO:0016758);;	--	--	Carbohydrate transport and metabolism;; Energy production and conversion	UDP-glucoronosyl and UDP-glucosyl transferase;; Glycosyltransferase family 28 C-terminal domain	Intracellular trafficking, secretion, and vesicular transport
H01M10.1	0.00110006	1.3129	up	--	--	--	--	--	--	General function prediction only
fbxa-90	6.12878e-07	1.31173	up	--	Molecular Function: protein binding (GO:0005515);;	--	--	--	FTH domain;; F-box domain	General function prediction only
F49E12.8	0.00334235	1.31039	up	--	--	--	--	--	--	Posttranslational modification, protein turnover, chaperones
C34H4.2	1.26261e-09	1.30973	up	--	--	--	--	--	Transmembrane glycoprotein	General function prediction only
tpra-1	7.21806e-11	1.30773	up	--	--	--	--	Function unknown	Predicted membrane protein	Function unknown
clec-28	0.000241761	1.30447	up	--	--	--	--	Signal transduction mechanisms;; Defense mechanisms	Lectin C-type domain	Signal transduction mechanisms;; Defense mechanisms
C16B8.2	4.16159e-06	1.30446	up	--	--	--	--	--	--	Signal transduction mechanisms
F44E7.2	2.79426e-11	1.30161	up	Carbohydrate transport and metabolism	--	K01101|0|cel:CELE_F44E7.2|F44E7.2; Protein F44E7.2; K01101 4-nitrophenyl phosphatase [EC:3.1.3.41] (A)	--	Inorganic ion transport and metabolism	Haloacid dehalogenase-like hydrolase;; haloacid dehalogenase-like hydrolase;; HAD-hyrolase-like;; Haloacid dehalogenase-like hydrolase	Function unknown
Y26D4A.21	0.00335664	1.29999	up	--	--	--	--	--	--	Function unknown
Y71G12B.18	0.000129588	1.29946	up	--	--	--	--	--	Methyltransferase FkbM domain	Defense mechanisms
nhr-84	1.81958e-09	1.29908	up	--	Molecular Function: sequence-specific DNA binding transcription factor activity (GO:0003700);; Cellular Component: nucleus (GO:0005634);; Biological Process: regulation of transcription, DNA-templated (GO:0006355);; Molecular Function: zinc ion binding (GO:0008270);; Biological Process: steroid hormone mediated signaling pathway (GO:0043401);; Molecular Function: sequence-specific DNA binding (GO…	--	--	Signal transduction mechanisms	Ligand-binding domain of nuclear hormone receptor;; Zinc finger, C4 type (two domains)	Transcription
ech-1.1	4.91198e-09	1.29898	up	Lipid transport and metabolism	Molecular Function: catalytic activity (GO:0003824);; Molecular Function: 3-hydroxyacyl-CoA dehydrogenase activity (GO:0003857);; Molecular Function: 3-hydroxyisobutyryl-CoA hydrolase activity (GO:0003860);; Biological Process: fatty acid metabolic process (GO:0006631);; Biological Process: metabolic process (GO:0008152);; Molecular Function: oxidoreductase activity (GO:0016491);; Biological Proc…	K07515|0|cel:CELE_C29F3.1|ech-1; Protein ECH-1; K07515 enoyl-CoA hydratase / long-chain 3-hydroxyacyl-CoA dehydrogenase [EC:4.2.1.17 1.1.1.211] (A)	Fatty acid elongation (ko00062);; Fatty acid degradation (ko00071);; Valine, leucine and isoleucine degradation (ko00280);; Lysine degradation (ko00310);; Tryptophan metabolism (ko00380);; beta-Alanine metabolism (ko00410);; Propanoate metabolism (ko00640);; Butanoate metabolism (ko00650);; Biosynthesis of unsaturated fatty acids (ko01040);; Carbon metabolism (ko01200);; Fatty acid metabolism (ko…	Lipid transport and metabolism	Enoyl-CoA hydratase/isomerase family;; 3-hydroxyacyl-CoA dehydrogenase, NAD binding domain;; 3-hydroxyacyl-CoA dehydrogenase, C-terminal domain;; UDP-glucose/GDP-mannose dehydrogenase family, NAD binding domain	General function prediction only
F57C12.2	1.81318e-06	1.2985	up	--	--	--	--	Signal transduction mechanisms	--	Posttranslational modification, protein turnover, chaperones
dex-1	0.000214999	1.29784	up	--	Molecular Function: calcium ion binding (GO:0005509);; Biological Process: cell-matrix adhesion (GO:0007160);;	--	--	Extracellular structures	Nidogen-like;; EGF domain;; Calcium-binding EGF domain;; EGF-like domain	Function unknown
ugt-29	4.10044e-13	1.29776	up	Carbohydrate transport and metabolism;; Energy production and conversion	Biological Process: metabolic process (GO:0008152);; Molecular Function: transferase activity, transferring hexosyl groups (GO:0016758);;	--	--	Carbohydrate transport and metabolism;; Energy production and conversion	UDP-glucoronosyl and UDP-glucosyl transferase;; Glycosyltransferase family 28 C-terminal domain	Secondary metabolites biosynthesis, transport and catabolism
slc-17.3	1.5974e-10	1.29742	up	Carbohydrate transport and metabolism;; Amino acid transport and metabolism;; Inorganic ion transport and metabolism;; General function prediction only	Cellular Component: integral component of membrane (GO:0016021);; Biological Process: transmembrane transport (GO:0055085);;	--	--	Carbohydrate transport and metabolism	Major Facilitator Superfamily	Energy production and conversion
F26G1.11	0.00117626	1.29732	up	--	--	--	--	--	Transthyretin-like family	Function unknown
C08F8.9	0.000799854	1.29719	up	--	--	--	--	--	--	Function unknown
Y77E11A.14	6.16718e-05	1.29605	up	--	--	--	--	--	--	General function prediction only
F55G11.4	3.65479e-11	1.29489	up	--	--	--	--	--	CUB-like domain	General function prediction only
fbxa-125	2.602e-05	1.29472	up	--	--	--	--	--	FTH domain	Posttranslational modification, protein turnover, chaperones
unc-23	7.65197e-09	1.29456	up	--	--	K09556|0|cel:CELE_H14N18.1|unc-23; Protein UNC-23, isoform B; K09556 BCL2-associated athanogene 2 (A)	Protein processing in endoplasmic reticulum (ko04141)	Posttranslational modification, protein turnover, chaperones	BAG domain	General function prediction only
nhr-137	2.18525e-09	1.29453	up	--	Molecular Function: sequence-specific DNA binding transcription factor activity (GO:0003700);; Cellular Component: nucleus (GO:0005634);; Biological Process: regulation of transcription, DNA-templated (GO:0006355);; Molecular Function: zinc ion binding (GO:0008270);; Biological Process: steroid hormone mediated signaling pathway (GO:0043401);; Molecular Function: sequence-specific DNA binding (GO…	--	--	--	Zinc finger, C4 type (two domains);; Ligand-binding domain of nuclear hormone receptor	Transcription
Y54G2A.36	3.42978e-09	1.29392	up	--	--	--	--	--	--	Signal transduction mechanisms;; Defense mechanisms
F27C8.2	0.00122547	1.29329	up	--	Molecular Function: N-acetyltransferase activity (GO:0008080);;	--	--	--	--	Defense mechanisms
npr-8	0.00713105	1.29318	up	--	Molecular Function: G-protein coupled receptor activity (GO:0004930);; Biological Process: G-protein coupled receptor signaling pathway (GO:0007186);; Cellular Component: integral component of membrane (GO:0016021);;	--	--	General function prediction only	7 transmembrane receptor (rhodopsin family);; Serpentine type 7TM GPCR chemoreceptor Srsx;; Serpentine type 7TM GPCR chemoreceptor Srx	Signal transduction mechanisms
#N/A	0.0001035	1.2925	up	--	--	--	--	--	--	General function prediction only
lgc-54	1.19236e-08	1.29172	up	--	Molecular Function: extracellular ligand-gated ion channel activity (GO:0005230);; Biological Process: ion transport (GO:0006811);; Cellular Component: integral component of membrane (GO:0016021);;	--	--	Signal transduction mechanisms	Neurotransmitter-gated ion-channel ligand binding domain;; Neurotransmitter-gated ion-channel transmembrane region	Function unknown
fbxa-63	2.12717e-05	1.29125	up	--	Molecular Function: protein binding (GO:0005515);;	--	--	--	FTH domain;; F-box domain	RNA processing and modification
del-5	3.36877e-08	1.29077	up	--	Molecular Function: sodium channel activity (GO:0005272);; Biological Process: sodium ion transport (GO:0006814);; Cellular Component: membrane (GO:0016020);;	--	--	--	Amiloride-sensitive sodium channel	General function prediction only
F14H12.17	4.77832e-06	1.29	up	--	--	--	--	--	--	Posttranslational modification, protein turnover, chaperones
nhr-45	1.3809e-08	1.28847	up	--	Molecular Function: sequence-specific DNA binding transcription factor activity (GO:0003700);; Cellular Component: nucleus (GO:0005634);; Biological Process: regulation of transcription, DNA-templated (GO:0006355);; Molecular Function: zinc ion binding (GO:0008270);; Biological Process: steroid hormone mediated signaling pathway (GO:0043401);; Molecular Function: sequence-specific DNA binding (GO…	--	--	Signal transduction mechanisms	Ligand-binding domain of nuclear hormone receptor;; Zinc finger, C4 type (two domains)	Carbohydrate transport and metabolism
ZK84.1	1.19599e-10	1.28671	up	--	--	--	--	--	--	General function prediction only
fbxa-219	8.02619e-07	1.28519	up	--	Molecular Function: protein binding (GO:0005515);;	--	--	--	FTH domain;; F-box domain	Posttranslational modification, protein turnover, chaperones
Y47D7A.9	0.00678137	1.28463	up	--	--	--	--	--	--	Function unknown
F17C11.12	6.34202e-10	1.2842	up	Carbohydrate transport and metabolism;; Amino acid transport and metabolism;; Inorganic ion transport and metabolism;; General function prediction only	Cellular Component: integral component of membrane (GO:0016021);; Molecular Function: transmembrane transporter activity (GO:0022857);; Biological Process: transmembrane transport (GO:0055085);;	--	--	General function prediction only	Sugar (and other) transporter;; Major Facilitator Superfamily	Function unknown
F56B6.6	3.41283e-08	1.28333	up	--	--	--	--	--	--	General function prediction only
C44B7.11	5.88291e-11	1.28306	up	General function prediction only	--	--	--	Posttranslational modification, protein turnover, chaperones;; General function prediction only	Peptidase family M28	Signal transduction mechanisms
ZC132.3	9.57814e-05	1.28291	up	--	--	--	--	--	Serpentine type 7TM GPCR chemoreceptor Srz	Function unknown
F55G11.2	7.06468e-11	1.28165	up	--	--	--	--	--	CUB-like domain	General function prediction only
F10D7.3	6.92782e-10	1.2806	up	Posttranslational modification, protein turnover, chaperones	Molecular Function: electron carrier activity (GO:0009055);; Molecular Function: protein disulfide oxidoreductase activity (GO:0015035);; Biological Process: cell redox homeostasis (GO:0045454);;	--	--	Posttranslational modification, protein turnover, chaperones	Glutaredoxin;; Glutathione S-transferase, N-terminal domain	Posttranslational modification, protein turnover, chaperones
fbxa-31	4.91103e-07	1.28006	up	--	Molecular Function: protein binding (GO:0005515);;	--	--	--	FTH domain;; F-box domain	General function prediction only
F49E12.10	0.00111923	1.27893	up	Lipid transport and metabolism	Molecular Function: iron ion binding (GO:0005506);; Biological Process: lipid biosynthetic process (GO:0008610);; Molecular Function: oxidoreductase activity (GO:0016491);; Biological Process: oxidation-reduction process (GO:0055114);;	--	--	Lipid transport and metabolism	Fatty acid hydroxylase superfamily	Posttranslational modification, protein turnover, chaperones
mlt-8	1.73495e-09	1.27839	up	--	--	--	--	--	--	Lipid transport and metabolism
frpr-9	0.00109681	1.27797	up	--	Molecular Function: G-protein coupled receptor activity (GO:0004930);; Biological Process: G-protein coupled receptor signaling pathway (GO:0007186);; Molecular Function: G-protein coupled peptide receptor activity (GO:0008528);; Cellular Component: integral component of membrane (GO:0016021);;	--	--	General function prediction only	Serpentine type 7TM GPCR chemoreceptor Srw;; 7 transmembrane receptor (rhodopsin family)	RNA processing and modification
pgp-7	5.09039e-08	1.27724	up	Defense mechanisms	Molecular Function: ATP binding (GO:0005524);; Biological Process: transport (GO:0006810);; Cellular Component: integral component of membrane (GO:0016021);; Molecular Function: ATPase activity (GO:0016887);; Molecular Function: ATPase activity, coupled to transmembrane movement of substances (GO:0042626);; Biological Process: transmembrane transport (GO:0055085);;	K02021|0|cel:CELE_T21E8.2|pgp-7; Protein PGP-7; K02021 putative ABC transport system ATP-binding protein (A)	--	Secondary metabolites biosynthesis, transport and catabolism	ABC transporter;; ABC transporter transmembrane region;; RecF/RecN/SMC N terminal domain;; AAA domain;; AAA domain;; AAA domain;; P-loop containing region of AAA domain;; Protein of unknown function, DUF258;; AAA ATPase domain;; ATPase family associated with various cellular activities (AAA);; AAA domain;; AAA domain;; AAA domain (dynein-related subfamily);; Predicted ATPase of the ABC class	Function unknown
F01D5.10	0.00323649	1.27702	up	--	Molecular Function: sulfotransferase activity (GO:0008146);; Cellular Component: integral component of membrane (GO:0016021);;	--	--	Cell wall/membrane/envelope biogenesis;; Extracellular structures	Sulfotransferase family	General function prediction only
C33G3.4	1.19613e-09	1.27633	up	Carbohydrate transport and metabolism	Molecular Function: hydrolase activity, hydrolyzing O-glycosyl compounds (GO:0004553);; Biological Process: carbohydrate metabolic process (GO:0005975);;	K01192|0|cel:CELE_C33G3.4|C33G3.4; Protein C33G3.4; K01192 beta-mannosidase [EC:3.2.1.25] (A)	Other glycan degradation (ko00511);; Lysosome (ko04142)	Carbohydrate transport and metabolism	Glycosyl hydrolases family 2, sugar binding domain;; Glycosyl hydrolases family 2	General function prediction only
mrp-3	3.41489e-08	1.27609	up	Defense mechanisms	Molecular Function: ATP binding (GO:0005524);; Biological Process: transport (GO:0006810);; Cellular Component: integral component of membrane (GO:0016021);; Molecular Function: ATPase activity (GO:0016887);; Molecular Function: ATPase activity, coupled to transmembrane movement of substances (GO:0042626);; Biological Process: transmembrane transport (GO:0055085);;	K02021|0|cel:CELE_E03G2.2|mrp-3; Protein MRP-3; K02021 putative ABC transport system ATP-binding protein (A)	--	Secondary metabolites biosynthesis, transport and catabolism	ABC transporter transmembrane region;; ABC transporter	Secondary metabolites biosynthesis, transport and catabolism
nhr-103	4.98342e-07	1.27544	up	--	Molecular Function: sequence-specific DNA binding transcription factor activity (GO:0003700);; Cellular Component: nucleus (GO:0005634);; Biological Process: regulation of transcription, DNA-templated (GO:0006355);; Molecular Function: zinc ion binding (GO:0008270);; Biological Process: steroid hormone mediated signaling pathway (GO:0043401);; Molecular Function: sequence-specific DNA binding (GO…	--	--	Signal transduction mechanisms	Ligand-binding domain of nuclear hormone receptor;; Zinc finger, C4 type (two domains)	Transcription
Y62E10A.3	4.76321e-06	1.27133	up	--	--	--	--	--	--	RNA processing and modification
chil-13	2.95482e-08	1.27009	up	Carbohydrate transport and metabolism	Biological Process: carbohydrate metabolic process (GO:0005975);;	--	--	Carbohydrate transport and metabolism	Glycosyl hydrolases family 18	Function unknown
Y7A5A.2	0.0003677	1.26981	up	--	--	--	--	--	--	Function unknown
Y71H2B.8	6.48821e-05	1.26955	up	--	--	--	--	--	--	Signal transduction mechanisms
K08D12.4	0.000512662	1.26729	up	--	--	--	--	--	--	General function prediction only
dhc-4	2.76077e-09	1.26249	up	--	--	--	--	Cytoskeleton	Dynein heavy chain, N-terminal region 2;; ATPase family associated with various cellular activities (AAA)	Cytoskeleton
C52A10.1	3.73082e-11	1.2613	up	Lipid transport and metabolism	Biological Process: metabolic process (GO:0008152);; Molecular Function: hydrolase activity (GO:0016787);;	--	--	General function prediction only	Carboxylesterase family;; alpha/beta hydrolase fold	General function prediction only
pqn-26	0.000314454	1.2611	up	--	--	--	--	Posttranslational modification, protein turnover, chaperones	--	Extracellular structures
Y71F9B.9	1.24376e-05	1.2604	up	Lipid transport and metabolism	Molecular Function: 3-hydroxyacyl-CoA dehydrogenase activity (GO:0003857);; Biological Process: fatty acid metabolic process (GO:0006631);; Molecular Function: oxidoreductase activity (GO:0016491);; Molecular Function: oxidoreductase activity, acting on the CH-OH group of donors, NAD or NADP as acceptor (GO:0016616);; Molecular Function: NAD binding (GO:0051287);; Biological Process: oxidation-re…	K13247|0|cel:CELE_Y71F9B.9|Y71F9B.9; Protein Y71F9B.9, isoform B; K13247 L-gulonate 3-dehydrogenase [EC:1.1.1.45] (A)	Pentose and glucuronate interconversions (ko00040)	Lipid transport and metabolism	3-hydroxyacyl-CoA dehydrogenase, NAD binding domain;; 3-hydroxyacyl-CoA dehydrogenase, C-terminal domain;; UDP-glucose/GDP-mannose dehydrogenase family, NAD binding domain;; NAD-dependent glycerol-3-phosphate dehydrogenase N-terminus	Signal transduction mechanisms
Y113G7B.12	5.97283e-07	1.25738	up	--	--	--	--	General function prediction only	Reverse transcriptase (RNA-dependent DNA polymerase);; Endonuclease/Exonuclease/phosphatase family;; Endonuclease-reverse transcriptase	General function prediction only
T09B4.5	0.0066781	1.25722	up	--	--	--	--	--	--	Intracellular trafficking, secretion, and vesicular transport
E02C12.6	2.29613e-07	1.25707	up	--	--	--	--	--	Protein of unknown function (DUF1679);; Ecdysteroid kinase;; Phosphotransferase enzyme family;; Fructosamine kinase	General function prediction only
lys-3	0.00554848	1.2569	up	--	--	--	--	--	--	Transcription
C54E4.4	1.68e-06	1.25532	up	--	--	--	--	--	--	General function prediction only
T24D3.2	9.30425e-09	1.25445	up	--	--	--	--	--	--	Function unknown
ugt-65	1.81994e-05	1.25321	up	Carbohydrate transport and metabolism;; Energy production and conversion	Biological Process: metabolic process (GO:0008152);; Molecular Function: transferase activity, transferring hexosyl groups (GO:0016758);;	--	--	Carbohydrate transport and metabolism;; Energy production and conversion	UDP-glucoronosyl and UDP-glucosyl transferase	Function unknown
nspb-7	4.96785e-06	1.25239	up	--	--	--	--	--	--	Function unknown
ZC239.16	9.25522e-06	1.25035	up	--	Molecular Function: protein binding (GO:0005515);; Biological Process: protein homooligomerization (GO:0051260);;	--	--	Inorganic ion transport and metabolism	BTB/POZ domain;; BTB/POZ domain	Signal transduction mechanisms
C05B5.5	3.02159e-06	1.25019	up	--	Molecular Function: protein binding (GO:0005515);;	--	--	Signal transduction mechanisms;; Extracellular structures	--	General function prediction only
K03H9.3	0.00389334	1.24619	up	--	--	--	--	--	--	Extracellular structures
Y38H8A.3	1.53649e-10	1.24601	up	General function prediction only;; Signal transduction mechanisms;; Transcription;; Replication, recombination and repair	Molecular Function: protein kinase activity (GO:0004672);; Molecular Function: ATP binding (GO:0005524);; Biological Process: protein phosphorylation (GO:0006468);;	--	--	Signal transduction mechanisms	Protein kinase domain;; Protein tyrosine kinase	Signal transduction mechanisms
clhm-1	1.20556e-05	1.2446	up	--	--	--	--	--	Calcium homeostasis modulator	Signal transduction mechanisms
clec-5	1.89243e-10	1.24386	up	--	--	--	--	Signal transduction mechanisms;; Defense mechanisms	Lectin C-type domain;; CUB domain	Function unknown
F09A5.2	3.73841e-08	1.24328	up	General function prediction only;; Signal transduction mechanisms;; Transcription;; Replication, recombination and repair	Molecular Function: protein kinase activity (GO:0004672);; Molecular Function: ATP binding (GO:0005524);; Biological Process: protein phosphorylation (GO:0006468);;	K08252|0|cel:CELE_F09A5.2|F09A5.2; Protein F09A5.2; K08252 receptor protein-tyrosine kinase [EC:2.7.10.1] (A)	--	Signal transduction mechanisms	Protein tyrosine kinase;; Protein kinase domain	Cell cycle control, cell division, chromosome partitioning
#N/A	5.09796e-07	1.2432	up	--	--	--	--	--	--	Carbohydrate transport and metabolism
mig-17	1.24591e-05	1.24245	up	--	Molecular Function: metalloendopeptidase activity (GO:0004222);; Biological Process: proteolysis (GO:0006508);;	--	--	Posttranslational modification, protein turnover, chaperones	Reprolysin (M12B) family zinc metalloprotease;; Metallo-peptidase family M12;; Metallo-peptidase family M12B Reprolysin-like;; Metallo-peptidase family M12B Reprolysin-like;; Metallo-peptidase family M12B Reprolysin-like	Posttranslational modification, protein turnover, chaperones
asm-3	0.000210642	1.24141	up	--	Molecular Function: hydrolase activity (GO:0016787);;	K12350|0|cel:CELE_W03G1.7|asm-3; Protein ASM-3, isoform A; K12350 sphingomyelin phosphodiesterase [EC:3.1.4.12] (A)	Sphingolipid metabolism (ko00600);; Lysosome (ko04142)	Lipid transport and metabolism	Calcineurin-like phosphoesterase	Function unknown
F52H2.4	0.000137183	1.24032	up	Amino acid transport and metabolism;; General function prediction only	Molecular Function: transporter activity (GO:0005215);; Biological Process: transport (GO:0006810);; Cellular Component: membrane (GO:0016020);; Biological Process: transmembrane transport (GO:0055085);;	--	--	Inorganic ion transport and metabolism	Sodium:solute symporter family	General function prediction only
C09B8.8	0.00423417	1.23981	up	--	--	--	--	--	--	Signal transduction mechanisms
parg-2	1.278e-09	1.23847	up	--	Molecular Function: poly(ADP-ribose) glycohydrolase activity (GO:0004649);; Biological Process: carbohydrate metabolic process (GO:0005975);;	K07759|0|cel:CELE_H23L24.5|pme-4; Protein PME-4; K07759 poly(ADP-ribose) glycohydrolase [EC:3.2.1.143] (A)	--	Signal transduction mechanisms	Poly (ADP-ribose) glycohydrolase (PARG)	Lipid transport and metabolism
C10C5.4	1.05745e-10	1.23717	up	Amino acid transport and metabolism	Biological Process: metabolic process (GO:0008152);; Molecular Function: hydrolase activity (GO:0016787);;	K01436|0|cel:CELE_C10C5.4|C10C5.4; Protein C10C5.4; K01436 amidohydrolase [EC:3.5.1.-] (A)	--	Amino acid transport and metabolism	Peptidase family M20/M25/M40;; Peptidase dimerisation domain	Function unknown
F58E6.13	0.00743598	1.23659	up	--	--	--	--	Signal transduction mechanisms	GCC2 and GCC3;; EGF-like domain;; EGF domain;; Human growth factor-like EGF	Transcription
D2005.6	6.91702e-05	1.23659	up	--	Cellular Component: membrane (GO:0016020);;	--	--	--	Membrane-associating domain	Function unknown
C53D6.11	1.67811e-05	1.23072	up	--	--	--	--	--	--	Posttranslational modification, protein turnover, chaperones
pdi-6	1.68742e-12	1.2301	up	Posttranslational modification, protein turnover, chaperones;; Energy production and conversion	Biological Process: cell redox homeostasis (GO:0045454);;	K09584|0|cel:CELE_B0403.4|tag-320; Protein TAG-320; K09584 protein disulfide-isomerase A6 [EC:5.3.4.1] (A)	Protein processing in endoplasmic reticulum (ko04141)	Posttranslational modification, protein turnover, chaperones	Thioredoxin;; Thioredoxin-like domain;; Thioredoxin-like;; Thioredoxin-like domain	General function prediction only
dpy-18	3.03768e-10	1.22983	up	--	Molecular Function: procollagen-proline 4-dioxygenase activity (GO:0004656);; Cellular Component: endoplasmic reticulum (GO:0005783);; Molecular Function: oxidoreductase activity (GO:0016491);; Molecular Function: oxidoreductase activity, acting on single donors with incorporation of molecular oxygen, incorporation of two atoms of oxygen (GO:0016702);; Biological Process: oxidation-reduction proc…	K00472|0|cel:CELE_Y47D3B.10|dpy-18; Protein DPY-18; K00472 prolyl 4-hydroxylase [EC:1.14.11.2] (A)	Arginine and proline metabolism (ko00330)	Amino acid transport and metabolism	Prolyl 4-Hydroxylase alpha-subunit, N-terminal region;; 2OG-Fe(II) oxygenase superfamily;; 2OG-Fe(II) oxygenase superfamily	Posttranslational modification, protein turnover, chaperones
col-61	1.13485e-07	1.22923	up	--	Molecular Function: structural constituent of cuticle (GO:0042302);;	--	--	Extracellular structures	Collagen triple helix repeat (20 copies);; Nematode cuticle collagen N-terminal domain	General function prediction only
best-23	0.00345789	1.22774	up	--	--	--	--	General function prediction only	Bestrophin, RFP-TM, chloride channel	General function prediction only
drr-1	3.67599e-06	1.22722	up	--	--	--	--	--	--	Function unknown
C34E7.4	5.12794e-10	1.22698	up	--	--	--	--	--	--	General function prediction only
Y77E11A.12	4.6066e-07	1.22632	up	--	--	--	--	Extracellular structures	--	Extracellular structures
C34C6.3	0.000115967	1.22603	up	--	--	--	--	--	DOMON domain;; EGF-like domain	Transcription
nspb-8	1.00486e-06	1.22545	up	--	--	--	--	--	Protein of unknown function (DUF1459)	Function unknown
Y32B12C.1	0.00371514	1.22187	up	--	--	--	--	--	--	General function prediction only
C16D9.4	4.76964e-05	1.2215	up	--	--	--	--	--	Protein of unknown function (DUF1647)	Function unknown
C28G1.5	2.69156e-10	1.2212	up	--	Molecular Function: metal ion binding (GO:0046872);;	--	--	Posttranslational modification, protein turnover, chaperones	Zinc finger, C3HC4 type (RING finger);; zinc-RING finger domain;; Ring finger domain;; Zinc finger, C3HC4 type (RING finger)	Posttranslational modification, protein turnover, chaperones
T22C8.6	3.95225e-07	1.21746	up	--	--	--	--	--	--	Transcription
swt-1	5.73872e-05	1.21611	up	--	Cellular Component: integral component of membrane (GO:0016021);;	K15382|0|cel:CELE_K02D7.5|swt-1; Protein SWT-1; K15382 solute carrier family 50 (sugar transporter) (A)	--	General function prediction only	Sugar efflux transporter for intercellular exchange	General function prediction only
nhr-180	8.44099e-06	1.21306	up	--	Molecular Function: sequence-specific DNA binding transcription factor activity (GO:0003700);; Cellular Component: nucleus (GO:0005634);; Biological Process: regulation of transcription, DNA-templated (GO:0006355);; Molecular Function: zinc ion binding (GO:0008270);; Biological Process: steroid hormone mediated signaling pathway (GO:0043401);; Molecular Function: sequence-specific DNA binding (GO…	--	--	Signal transduction mechanisms	Ligand-binding domain of nuclear hormone receptor;; Zinc finger, C4 type (two domains)	Function unknown
K02F6.1	0.000363726	1.21258	up	--	Molecular Function: nucleic acid binding (GO:0003676);; Molecular Function: zinc ion binding (GO:0008270);;	--	--	--	Aspartyl protease;; Retroviral aspartyl protease;; Zinc knuckle	Amino acid transport and metabolism
F13H6.3	2.7083e-09	1.21	up	Lipid transport and metabolism	Biological Process: metabolic process (GO:0008152);; Molecular Function: hydrolase activity (GO:0016787);;	K03927|0|cel:CELE_F13H6.3|F13H6.3; Protein F13H6.3; K03927 carboxylesterase 2 [EC:3.1.1.1 3.1.1.84 3.1.1.56] (A)	Drug metabolism - other enzymes (ko00983)	General function prediction only	Carboxylesterase family;; alpha/beta hydrolase fold	Function unknown
Y51H7C.1	1.97135e-10	1.21	up	--	--	--	--	--	--	RNA processing and modification
F20D6.10	0.000101367	1.20943	up	--	--	--	--	--	--	Function unknown
ttc-36	1.99125e-09	1.20833	up	General function prediction only	Molecular Function: protein binding (GO:0005515);;	--	--	Function unknown	TPR repeat;; Tetratricopeptide repeat;; Tetratricopeptide repeat;; Tetratricopeptide repeat;; Tetratricopeptide repeat;; Tetratricopeptide repeat;; Tetratricopeptide repeat;; Tetratricopeptide repeat;; Tetratricopeptide repeat;; Tetratricopeptide repeat;; Tetratricopeptide repeat	General function prediction only
srd-13	4.96411e-05	1.20794	up	--	--	K08473|0|cel:CELE_C39H7.7|srd-13; Protein SRD-13; K08473 nematode chemoreceptor (A)	--	--	Serpentine type 7TM GPCR chemoreceptor Srd;; Serpentine type 7TM GPCR chemoreceptor Srh;; Serpentine type 7TM GPCR chemoreceptor Str;; Serpentine type 7TM GPCR chemoreceptor Srj	Signal transduction mechanisms
ZK1010.8	0.00116441	1.2071	up	--	--	--	--	--	--	Function unknown
lys-2	3.9065e-12	1.20678	up	--	--	--	--	--	--	Transcription
T20F7.1	0.00376136	1.20569	up	--	--	--	--	--	Zinc finger, C2H2 type	Lipid transport and metabolism
nhr-59	0.00651315	1.20493	up	--	Molecular Function: sequence-specific DNA binding transcription factor activity (GO:0003700);; Cellular Component: nucleus (GO:0005634);; Biological Process: regulation of transcription, DNA-templated (GO:0006355);; Molecular Function: zinc ion binding (GO:0008270);; Biological Process: steroid hormone mediated signaling pathway (GO:0043401);; Molecular Function: sequence-specific DNA binding (GO…	--	--	Signal transduction mechanisms	Ligand-binding domain of nuclear hormone receptor;; Zinc finger, C4 type (two domains)	Transcription
svh-1	0.00193157	1.20481	up	--	Molecular Function: serine-type endopeptidase activity (GO:0004252);; Molecular Function: protein binding (GO:0005515);; Biological Process: proteolysis (GO:0006508);;	--	--	--	Trypsin;; Scavenger receptor cysteine-rich domain;; PAN domain;; Scavenger receptor cysteine-rich domain;; Kringle domain;; Low-density lipoprotein receptor domain class A	Amino acid transport and metabolism
lonp-2	1.12092e-05	1.20477	up	Posttranslational modification, protein turnover, chaperones	Molecular Function: ATP-dependent peptidase activity (GO:0004176);; Molecular Function: serine-type endopeptidase activity (GO:0004252);; Molecular Function: ATP binding (GO:0005524);; Biological Process: DNA repair (GO:0006281);; Biological Process: DNA recombination (GO:0006310);; Biological Process: proteolysis (GO:0006508);; Molecular Function: four-way junction helicase activity (GO:0009378)…	K08675|0|cel:CELE_Y75B8A.4|Y75B8A.4; Protein Y75B8A.4; K08675 Lon-like ATP-dependent protease [EC:3.4.21.-] (A)	--	Posttranslational modification, protein turnover, chaperones	Lon protease (S16) C-terminal proteolytic domain;; ATPase family associated with various cellular activities (AAA);; ATP-dependent protease La (LON) domain;; Subunit ChlI of Mg-chelatase;; AAA domain (dynein-related subfamily);; AAA domain;; ATPase family associated with various cellular activities (AAA);; Holliday junction DNA helicase ruvB N-terminus	Transcription
Y39D8A.1	6.17001e-07	1.20414	up	--	--	--	--	Function unknown	Ion channel regulatory protein UNC-93;; Major Facilitator Superfamily	Function unknown
T06A4.3	3.30151e-08	1.20397	up	Amino acid transport and metabolism	Molecular Function: carboxypeptidase activity (GO:0004180);; Molecular Function: metallocarboxypeptidase activity (GO:0004181);; Biological Process: proteolysis (GO:0006508);; Molecular Function: zinc ion binding (GO:0008270);;	--	--	Function unknown	Zinc carboxypeptidase;; Carboxypeptidase activation peptide;; ShK domain-like	General function prediction only
ccch-1	7.27058e-10	1.19979	up	General function prediction only	Molecular Function: metal ion binding (GO:0046872);;	--	--	General function prediction only	Zinc finger C-x8-C-x5-C-x3-H type (and similar)	General function prediction only
nhr-170	0.000513832	1.19877	up	--	Molecular Function: sequence-specific DNA binding transcription factor activity (GO:0003700);; Cellular Component: nucleus (GO:0005634);; Biological Process: regulation of transcription, DNA-templated (GO:0006355);; Molecular Function: zinc ion binding (GO:0008270);; Biological Process: steroid hormone mediated signaling pathway (GO:0043401);; Molecular Function: sequence-specific DNA binding (GO…	--	--	Signal transduction mechanisms	Ligand-binding domain of nuclear hormone receptor;; Zinc finger, C4 type (two domains)	Signal transduction mechanisms
gpx-5	5.35523e-10	1.19718	up	Posttranslational modification, protein turnover, chaperones	Molecular Function: glutathione peroxidase activity (GO:0004602);; Biological Process: response to oxidative stress (GO:0006979);; Molecular Function: antioxidant activity (GO:0016209);; Molecular Function: oxidoreductase activity (GO:0016491);; Biological Process: oxidation-reduction process (GO:0055114);;	K00432|1.47027e-158|cel:CELE_C11E4.1|gpx-5; Protein GPX-5; K00432 glutathione peroxidase [EC:1.11.1.9] (A)	Glutathione metabolism (ko00480);; Arachidonic acid metabolism (ko00590)	Posttranslational modification, protein turnover, chaperones	Glutathione peroxidase;; AhpC/TSA family	Signal transduction mechanisms
M04C3.2	0.000121743	1.19647	up	--	Molecular Function: ATP binding (GO:0005524);;	--	--	Transcription;; Replication, recombination and repair	SNF2 family N-terminal domain	Transcription;; Replication, recombination and repair
ifd-1	6.6738e-10	1.19482	up	--	Molecular Function: structural molecule activity (GO:0005198);; Cellular Component: intermediate filament (GO:0005882);;	K18585|0|cel:CELE_R04E5.10|ifd-1; Protein IFD-1, isoform B; K18585 intermediate filament protein if (A)	--	Cell cycle control, cell division, chromosome partitioning;; Nuclear structure	Intermediate filament protein;; Lamin Tail Domain	Function unknown
F22B7.1	0.00027793	1.1947	up	--	--	--	--	--	--	Posttranslational modification, protein turnover, chaperones
T13H5.6	9.20047e-09	1.19339	up	--	--	--	--	Function unknown	Na,K-Atpase Interacting protein	Translation, ribosomal structure and biogenesis
C29F9.6	0.00997771	1.19258	up	--	Molecular Function: transcription cofactor activity (GO:0003712);; Molecular Function: histone acetyltransferase activity (GO:0004402);; Cellular Component: nucleus (GO:0005634);; Biological Process: regulation of transcription, DNA-templated (GO:0006355);; Molecular Function: zinc ion binding (GO:0008270);;	--	--	Transcription	TAZ zinc finger	General function prediction only
hex-2	3.98374e-10	1.19108	up	--	Molecular Function: hydrolase activity, hydrolyzing O-glycosyl compounds (GO:0004553);; Biological Process: carbohydrate metabolic process (GO:0005975);;	K14459|0|cel:CELE_C14C11.3|hex-2; Protein HEX-2; K14459 hexosaminidase [EC:3.2.1.52] (A)	Other glycan degradation (ko00511)	--	Glycosyl hydrolase family 20, catalytic domain	Function unknown
T01D1.8	0.00437314	1.19077	up	--	--	--	--	--	Zona pellucida-like domain	Function unknown
M01G12.9	1.8391e-09	1.18794	up	--	--	--	--	--	Spt5 C-terminal nonapeptide repeat binding Spt4	Defense mechanisms
clc-1	1.81958e-09	1.18716	up	--	--	--	--	--	Tight junction protein, Claudin-like;; PMP-22/EMP/MP20/Claudin tight junction	Function unknown
K01A2.5	2.54126e-09	1.18676	up	--	--	K18399|0|cel:CELE_K01A2.5|K01A2.5; Protein K01A2.5; K18399 valacyclovir hydrolase [EC:3.1.-.-] (A)	--	General function prediction only	Alpha/beta hydrolase family;; alpha/beta hydrolase fold;; Alpha/beta hydrolase family	General function prediction only
sqt-1	3.16366e-08	1.18657	up	--	Molecular Function: structural constituent of cuticle (GO:0042302);;	--	--	Extracellular structures	Collagen triple helix repeat (20 copies);; Nematode cuticle collagen N-terminal domain	Carbohydrate transport and metabolism
#N/A	4.8726e-06	1.18587	up	--	--	--	--	--	--	--
dyf-1	0.00193843	1.1832	up	--	--	--	--	Function unknown	Tetratricopeptide repeat;; Tetratricopeptide repeat;; TPR repeat;; Tetratricopeptide repeat;; Tetratricopeptide repeat;; Anaphase-promoting complex, cyclosome, subunit 3;; Tetratricopeptide repeat;; Tetratricopeptide repeat	Chromatin structure and dynamics
Y53F4B.11	1.29527e-09	1.18237	up	--	--	--	--	--	--	Function unknown
C29H12.6	0.00046632	1.18041	up	--	--	--	--	--	--	Function unknown
nhr-116	0.00671306	1.18017	up	--	Molecular Function: sequence-specific DNA binding transcription factor activity (GO:0003700);; Cellular Component: nucleus (GO:0005634);; Biological Process: regulation of transcription, DNA-templated (GO:0006355);; Molecular Function: zinc ion binding (GO:0008270);; Biological Process: steroid hormone mediated signaling pathway (GO:0043401);; Molecular Function: sequence-specific DNA binding (GO…	--	--	--	Ligand-binding domain of nuclear hormone receptor;; Zinc finger, C4 type (two domains)	Transcription
ugt-51	5.02624e-08	1.17917	up	Carbohydrate transport and metabolism;; Energy production and conversion	Biological Process: metabolic process (GO:0008152);; Molecular Function: transferase activity, transferring hexosyl groups (GO:0016758);;	--	--	Carbohydrate transport and metabolism;; Energy production and conversion	UDP-glucoronosyl and UDP-glucosyl transferase;; Glycosyltransferase family 28 C-terminal domain	General function prediction only
F21G4.1	2.22971e-08	1.1791	up	--	Molecular Function: transporter activity (GO:0005215);; Biological Process: transport (GO:0006810);; Cellular Component: membrane (GO:0016020);; Cellular Component: integral component of membrane (GO:0016021);; Biological Process: transmembrane transport (GO:0055085);;	--	--	Secondary metabolites biosynthesis, transport and catabolism	Organic Anion Transporter Polypeptide (OATP) family;; Major Facilitator Superfamily	Function unknown
fut-6	4.56293e-07	1.17794	up	--	Biological Process: protein glycosylation (GO:0006486);; Molecular Function: fucosyltransferase activity (GO:0008417);; Cellular Component: membrane (GO:0016020);;	--	--	Carbohydrate transport and metabolism;; Amino acid transport and metabolism	Glycosyltransferase family 10 (fucosyltransferase)	Signal transduction mechanisms
col-12	2.31365e-12	1.17766	up	--	Molecular Function: structural constituent of cuticle (GO:0042302);;	--	--	Extracellular structures	Collagen triple helix repeat (20 copies);; Nematode cuticle collagen N-terminal domain	Cell cycle control, cell division, chromosome partitioning;; Posttranslational modification, protein turnover, chaperones
fbxa-141	0.00299702	1.17741	up	--	Molecular Function: protein binding (GO:0005515);;	--	--	--	FTH domain	Amino acid transport and metabolism
ZK593.3	8.752e-07	1.17674	up	--	--	--	--	--	--	Carbohydrate transport and metabolism
C05E7.1	0.00577667	1.1759	up	--	--	--	--	--	--	General function prediction only
cyp-14A2	0.000202465	1.17514	up	Secondary metabolites biosynthesis, transport and catabolism	Molecular Function: iron ion binding (GO:0005506);; Molecular Function: oxidoreductase activity, acting on paired donors, with incorporation or reduction of molecular oxygen (GO:0016705);; Molecular Function: heme binding (GO:0020037);; Biological Process: oxidation-reduction process (GO:0055114);;	--	--	Secondary metabolites biosynthesis, transport and catabolism	Cytochrome P450	Secondary metabolites biosynthesis, transport and catabolism
efl-3	7.57891e-08	1.17466	up	--	Molecular Function: sequence-specific DNA binding transcription factor activity (GO:0003700);; Cellular Component: transcription factor complex (GO:0005667);; Biological Process: regulation of transcription, DNA-templated (GO:0006355);;	--	--	Transcription	E2F/DP family winged-helix DNA-binding domain	Posttranslational modification, protein turnover, chaperones
C11D2.3	0.00862319	1.17231	up	--	--	--	--	--	--	Function unknown
fbxa-85	0.00544896	1.17139	up	--	Molecular Function: protein binding (GO:0005515);;	--	--	--	FTH domain;; F-box domain	Carbohydrate transport and metabolism
#N/A	0.00226881	1.1713	up	--	--	--	--	Signal transduction mechanisms	--	Carbohydrate transport and metabolism
aman-1	3.55901e-05	1.17129	up	Carbohydrate transport and metabolism	Molecular Function: alpha-mannosidase activity (GO:0004559);; Biological Process: mannose metabolic process (GO:0006013);;	K12311|0|cel:CELE_F55D10.1|aman-1; Protein AMAN-1; K12311 lysosomal alpha-mannosidase [EC:3.2.1.24] (A)	Other glycan degradation (ko00511);; Lysosome (ko04142)	Carbohydrate transport and metabolism	Glycosyl hydrolases family 38 C-terminal domain;; Glycosyl hydrolases family 38 N-terminal domain;; Alpha mannosidase, middle domain	Carbohydrate transport and metabolism
ZC455.1	9.81646e-07	1.16989	up	--	--	--	--	--	--	Function unknown
K12C11.5	1.84546e-07	1.16973	up	--	--	--	--	--	--	Posttranslational modification, protein turnover, chaperones
ZK1025.3	0.00201895	1.16681	up	--	--	--	--	--	Methyltransferase FkbM domain	Transcription
sqt-3	7.32065e-09	1.16635	up	--	Molecular Function: structural constituent of cuticle (GO:0042302);;	--	--	Extracellular structures	Collagen triple helix repeat (20 copies);; Nematode cuticle collagen N-terminal domain	Function unknown
nhr-177	9.22975e-08	1.16634	up	--	Molecular Function: sequence-specific DNA binding transcription factor activity (GO:0003700);; Cellular Component: nucleus (GO:0005634);; Biological Process: regulation of transcription, DNA-templated (GO:0006355);; Molecular Function: zinc ion binding (GO:0008270);; Biological Process: steroid hormone mediated signaling pathway (GO:0043401);; Molecular Function: sequence-specific DNA binding (GO…	--	--	Signal transduction mechanisms	Ligand-binding domain of nuclear hormone receptor;; Zinc finger, C4 type (two domains)	General function prediction only
C10A4.9	0.000595581	1.1663	up	--	--	--	--	--	--	Function unknown
C50H2.4	0.00546977	1.16531	up	--	--	--	--	--	--	Transcription
mth-1	7.93465e-08	1.16508	up	--	--	--	--	--	Latrophilin/CL-1-like GPS domain	Function unknown
pals-18	0.00192171	1.16374	up	--	--	--	--	--	--	Posttranslational modification, protein turnover, chaperones
ilys-4	2.37059e-07	1.1637	up	--	Molecular Function: lysozyme activity (GO:0003796);;	K00602|2.9833e-104|cel:CELE_C55F2.1|C55F2.1; Protein ILYS-4; K00602 phosphoribosylaminoimidazolecarboxamide formyltransferase / IMP cyclohydrolase [EC:2.1.2.3 3.5.4.10] (A)	Purine metabolism (ko00230);; One carbon pool by folate (ko00670)	--	Destabilase	Nucleotide transport and metabolism
oig-8	0.000767566	1.16239	up	--	--	--	--	--	--	Carbohydrate transport and metabolism
nac-2	2.49063e-07	1.16142	up	Inorganic ion transport and metabolism	Molecular Function: transporter activity (GO:0005215);; Biological Process: sodium ion transport (GO:0006814);; Cellular Component: membrane (GO:0016020);; Cellular Component: integral component of membrane (GO:0016021);; Biological Process: transmembrane transport (GO:0055085);;	--	--	Inorganic ion transport and metabolism	Sodium:sulfate symporter transmembrane region;; Citrate transporter	Signal transduction mechanisms
F09F7.6	0.00733249	1.16044	up	--	--	--	--	--	--	General function prediction only
zip-2	6.63598e-11	1.15973	up	--	Molecular Function: sequence-specific DNA binding transcription factor activity (GO:0003700);; Biological Process: regulation of transcription, DNA-templated (GO:0006355);;	--	--	--	Basic region leucine zipper	Function unknown
F43G9.8	5.7297e-07	1.15804	up	--	--	--	--	--	--	Transcription
klo-2	1.58768e-06	1.15735	up	Carbohydrate transport and metabolism	Molecular Function: hydrolase activity, hydrolyzing O-glycosyl compounds (GO:0004553);; Biological Process: carbohydrate metabolic process (GO:0005975);;	--	--	Carbohydrate transport and metabolism	Glycosyl hydrolase family 1	Signal transduction mechanisms
C45E5.4	9.30425e-09	1.15531	up	--	--	--	--	--	--	General function prediction only
BE10.4	0.00327962	1.1552	up	--	--	--	--	--	--	Function unknown
pqn-89	6.5487e-08	1.15502	up	--	--	--	--	--	--	General function prediction only
mxl-3	1.10304e-07	1.15439	up	--	Molecular Function: protein dimerization activity (GO:0046983);;	K04453|1.43151e-112|cel:CELE_F46G10.6|mxl-3; Protein MXL-3; K04453 Max protein (A)	MAPK signaling pathway (ko04010)	Transcription	Helix-loop-helix DNA-binding domain	General function prediction only
R13A5.15	0.00582252	1.15218	up	--	Molecular Function: transmembrane signaling receptor activity (GO:0004888);; Biological Process: sensory perception of chemical stimulus (GO:0007606);; Cellular Component: membrane (GO:0016020);;	--	--	--	Srg family chemoreceptor;; Serpentine type 7TM GPCR chemoreceptor Sru	RNA processing and modification
T04F8.7	4.04082e-08	1.15089	up	--	--	--	--	--	--	Signal transduction mechanisms
Y45G5AM.3	8.08556e-09	1.1507	up	--	--	--	--	--	F-box associated	General function prediction only
M153.2	1.79927e-06	1.15029	up	--	Cellular Component: integral component of membrane (GO:0016021);; Biological Process: transmembrane transport (GO:0055085);;	--	--	Function unknown	Ion channel regulatory protein UNC-93;; Major Facilitator Superfamily	General function prediction only
gem-4	0.00119337	1.14995	up	--	--	--	--	Signal transduction mechanisms	Copine;; C2 domain	Function unknown
lipl-5	1.59078e-11	1.1494	up	General function prediction only	Biological Process: lipid metabolic process (GO:0006629);;	K01052|0|cbr:CBG01370|Hypothetical protein CBG01370; K01052 lysosomal acid lipase/cholesteryl ester hydrolase [EC:3.1.1.13] (A)	Steroid biosynthesis (ko00100);; Lysosome (ko04142)	Lipid transport and metabolism	Partial alpha/beta-hydrolase lipase region;; alpha/beta hydrolase fold;; Alpha/beta hydrolase family;; Alpha/beta hydrolase family	General function prediction only
Y38C1AA.6	1.01172e-06	1.14895	up	--	--	--	--	--	--	General function prediction only
math-39	3.76554e-07	1.1487	up	--	Molecular Function: protein binding (GO:0005515);;	--	--	--	MATH domain	General function prediction only
rom-2	0.00407728	1.14828	up	General function prediction only	Molecular Function: serine-type endopeptidase activity (GO:0004252);; Molecular Function: calcium ion binding (GO:0005509);; Cellular Component: integral component of membrane (GO:0016021);;	--	--	Signal transduction mechanisms	Rhomboid family	Lipid transport and metabolism
nhr-210	3.26933e-06	1.14743	up	--	Biological Process: regulation of transcription, DNA-templated (GO:0006355);; Biological Process: steroid hormone mediated signaling pathway (GO:0043401);;	--	--	Signal transduction mechanisms	Ligand-binding domain of nuclear hormone receptor	Transcription
F45E1.2	1.95427e-06	1.14619	up	--	--	--	--	--	--	Function unknown
psa-3	0.00107775	1.14575	up	--	--	--	--	Transcription	--	Transcription
F41E6.7	0.0038942	1.14555	up	--	--	--	--	--	--	Posttranslational modification, protein turnover, chaperones
K02E2.6	6.62811e-07	1.14385	up	--	--	--	--	--	Retroviral aspartyl protease;; Aspartyl protease	Signal transduction mechanisms
aman-3	2.1768e-08	1.1422	up	Carbohydrate transport and metabolism	Molecular Function: alpha-mannosidase activity (GO:0004559);; Biological Process: mannose metabolic process (GO:0006013);;	--	--	Carbohydrate transport and metabolism	Glycosyl hydrolases family 38 N-terminal domain;; Glycosyl hydrolases family 38 C-terminal domain;; Alpha mannosidase, middle domain	Carbohydrate transport and metabolism
T20B5.2	1.5589e-06	1.14205	up	--	--	--	--	--	--	Function unknown
#N/A	0.00150664	1.14197	up	--	--	--	--	--	--	General function prediction only
R05H10.1	4.86079e-06	1.13887	up	--	--	--	--	--	--	Function unknown
K03A11.5	3.92996e-07	1.13817	up	--	--	--	--	--	--	General function prediction only
acd-5	1.16685e-07	1.13803	up	--	Molecular Function: sodium channel activity (GO:0005272);; Biological Process: sodium ion transport (GO:0006814);; Cellular Component: membrane (GO:0016020);;	--	--	Inorganic ion transport and metabolism;; Signal transduction mechanisms	Amiloride-sensitive sodium channel	Carbohydrate transport and metabolism
nas-22	0.00285285	1.13705	up	--	Molecular Function: metalloendopeptidase activity (GO:0004222);; Biological Process: proteolysis (GO:0006508);;	--	--	Posttranslational modification, protein turnover, chaperones	Astacin (Peptidase family M12A)	Function unknown
dhhc-14	1.42122e-07	1.13683	up	General function prediction only	Molecular Function: protein binding (GO:0005515);;	--	--	General function prediction only	Ankyrin repeats (3 copies);; DHHC palmitoyltransferase;; Ankyrin repeats (many copies);; Ankyrin repeat;; Ankyrin repeats (many copies);; Ankyrin repeat	General function prediction only
VZK822L.2	0.00109015	1.13525	up	--	--	--	--	--	--	Function unknown
F13D11.4	9.94233e-07	1.13502	up	Cell wall/membrane/envelope biogenesis;; Carbohydrate transport and metabolism	Molecular Function: catalytic activity (GO:0003824);; Molecular Function: 3-beta-hydroxy-delta5-steroid dehydrogenase activity (GO:0003854);; Biological Process: steroid biosynthetic process (GO:0006694);; Molecular Function: oxidoreductase activity, acting on the CH-OH group of donors, NAD or NADP as acceptor (GO:0016616);; Molecular Function: coenzyme binding (GO:0050662);; Biological Process: …	--	--	Defense mechanisms	3-beta hydroxysteroid dehydrogenase/isomerase family;; NAD dependent epimerase/dehydratase family;; NADH(P)-binding;; Male sterility protein;; NmrA-like family;; Polysaccharide biosynthesis protein;; short chain dehydrogenase	Lipid transport and metabolism
epg-2	1.40532e-07	1.13415	up	--	--	--	--	--	--	Cytoskeleton
swt-6	2.06204e-08	1.13364	up	--	Cellular Component: integral component of membrane (GO:0016021);;	--	--	General function prediction only	Sugar efflux transporter for intercellular exchange	General function prediction only
lron-8	9.24876e-09	1.13297	up	--	--	--	--	General function prediction only	Leucine rich repeat;; Leucine Rich repeats (2 copies);; Leucine Rich Repeat;; Leucine Rich repeat	General function prediction only
T07E3.4	3.94734e-08	1.13228	up	--	Molecular Function: protein binding (GO:0005515);;	--	--	--	F-box domain	General function prediction only
C26E6.1	0.00443861	1.13202	up	--	--	--	--	Cell cycle control, cell division, chromosome partitioning	--	General function prediction only
clec-173	1.94476e-08	1.13103	up	--	--	--	--	Signal transduction mechanisms;; Defense mechanisms	Lectin C-type domain	Signal transduction mechanisms;; Defense mechanisms
C18D4.6	0.0042289	1.12999	up	--	--	--	--	--	--	Function unknown
abu-4	0.000404944	1.12964	up	--	--	--	--	--	Protein of unknown function (DUF1096)	General function prediction only
F28H1.1	0.000116397	1.12949	up	--	--	--	--	--	--	Function unknown
fbxa-32	0.00802659	1.12932	up	--	Molecular Function: protein binding (GO:0005515);;	--	--	--	FTH domain;; F-box domain	General function prediction only
elt-7	4.85406e-07	1.12928	up	Transcription	Molecular Function: sequence-specific DNA binding transcription factor activity (GO:0003700);; Biological Process: regulation of transcription, DNA-templated (GO:0006355);; Molecular Function: zinc ion binding (GO:0008270);; Molecular Function: sequence-specific DNA binding (GO:0043565);;	--	--	Transcription	GATA zinc finger	Chromatin structure and dynamics
F53F10.1	5.16316e-06	1.12914	up	--	--	--	--	--	--	Function unknown
ugt-5	4.997e-08	1.12819	up	Carbohydrate transport and metabolism;; Energy production and conversion	Biological Process: metabolic process (GO:0008152);; Molecular Function: transferase activity, transferring hexosyl groups (GO:0016758);;	--	--	Carbohydrate transport and metabolism;; Energy production and conversion	UDP-glucoronosyl and UDP-glucosyl transferase;; Glycosyltransferase family 28 C-terminal domain;; Glycosyl transferase family 1	Function unknown
F45E1.5	0.000635579	1.12735	up	--	--	--	--	--	--	Function unknown
Y15E3A.5	2.45645e-07	1.12478	up	--	--	--	--	--	--	Carbohydrate transport and metabolism
pqn-35	7.05939e-08	1.12347	up	--	--	--	--	--	--	Signal transduction mechanisms;; Defense mechanisms
F41G3.18	3.48479e-05	1.12252	up	--	--	--	--	--	--	Function unknown
inx-15	1.30258e-09	1.12202	up	--	Cellular Component: gap junction (GO:0005921);;	--	--	--	Innexin	Signal transduction mechanisms
K11G9.2	1.26388e-06	1.12022	up	Lipid transport and metabolism	Biological Process: metabolic process (GO:0008152);; Molecular Function: hydrolase activity (GO:0016787);;	--	--	General function prediction only	Carboxylesterase family;; alpha/beta hydrolase fold	General function prediction only
nhr-36	1.56349e-06	1.11944	up	--	Molecular Function: sequence-specific DNA binding transcription factor activity (GO:0003700);; Cellular Component: nucleus (GO:0005634);; Biological Process: regulation of transcription, DNA-templated (GO:0006355);; Molecular Function: zinc ion binding (GO:0008270);; Biological Process: steroid hormone mediated signaling pathway (GO:0043401);; Molecular Function: sequence-specific DNA binding (GO…	--	--	--	Zinc finger, C4 type (two domains);; Ligand-binding domain of nuclear hormone receptor	Signal transduction mechanisms
K09E9.1	3.00218e-08	1.11912	up	Carbohydrate transport and metabolism;; Amino acid transport and metabolism;; Inorganic ion transport and metabolism;; General function prediction only	Cellular Component: integral component of membrane (GO:0016021);; Molecular Function: transmembrane transporter activity (GO:0022857);; Biological Process: transmembrane transport (GO:0055085);;	--	--	General function prediction only	Major Facilitator Superfamily;; Sugar (and other) transporter;; MFS/sugar transport protein	Signal transduction mechanisms
T10G3.3	2.77138e-06	1.11739	up	--	--	--	--	--	--	Function unknown
dmsr-8	0.000315617	1.11441	up	--	Molecular Function: G-protein coupled receptor activity (GO:0004930);; Biological Process: G-protein coupled receptor signaling pathway (GO:0007186);; Molecular Function: G-protein coupled peptide receptor activity (GO:0008528);; Cellular Component: integral component of membrane (GO:0016021);;	--	--	--	Serpentine type 7TM GPCR chemoreceptor Srw;; 7 transmembrane receptor (rhodopsin family)	Energy production and conversion;; Carbohydrate transport and metabolism
Y2H9A.4	0.00022117	1.1138	up	--	--	--	--	--	Protein of unknown function (DUF713)	Extracellular structures
nhr-126	4.13179e-05	1.11353	up	--	Molecular Function: sequence-specific DNA binding transcription factor activity (GO:0003700);; Cellular Component: nucleus (GO:0005634);; Biological Process: regulation of transcription, DNA-templated (GO:0006355);; Molecular Function: zinc ion binding (GO:0008270);; Biological Process: steroid hormone mediated signaling pathway (GO:0043401);; Molecular Function: sequence-specific DNA binding (GO…	--	--	Signal transduction mechanisms	Ligand-binding domain of nuclear hormone receptor;; Zinc finger, C4 type (two domains)	Transcription
C05C12.4	2.49099e-05	1.11344	up	--	--	--	--	--	--	Function unknown
C01B10.10	1.3475e-07	1.11214	up	Lipid transport and metabolism	Biological Process: metabolic process (GO:0008152);; Molecular Function: hydrolase activity (GO:0016787);;	--	--	General function prediction only	Carboxylesterase family;; alpha/beta hydrolase fold	General function prediction only
fbxa-55	5.52352e-07	1.11194	up	--	Molecular Function: protein binding (GO:0005515);;	--	--	--	FTH domain;; F-box domain	General function prediction only
ugt-48	4.73417e-09	1.10926	up	Carbohydrate transport and metabolism;; Energy production and conversion	Biological Process: metabolic process (GO:0008152);; Molecular Function: transferase activity, transferring hexosyl groups (GO:0016758);;	K00699|0|cel:CELE_C18C4.3|ugt-48; Protein UGT-48; K00699 glucuronosyltransferase [EC:2.4.1.17] (A)	Pentose and glucuronate interconversions (ko00040);; Ascorbate and aldarate metabolism (ko00053);; Starch and sucrose metabolism (ko00500);; Retinol metabolism (ko00830);; Porphyrin and chlorophyll metabolism (ko00860);; Metabolism of xenobiotics by cytochrome P450 (ko00980);; Drug metabolism - cytochrome P450 (ko00982);; Drug metabolism - other enzymes (ko00983)	Carbohydrate transport and metabolism;; Energy production and conversion	UDP-glucoronosyl and UDP-glucosyl transferase;; Glycosyltransferase family 28 C-terminal domain;; Glycosyl transferase family 1	Carbohydrate transport and metabolism
pkg-2	6.83217e-09	1.1091	up	General function prediction only;; Signal transduction mechanisms;; Transcription;; Replication, recombination and repair	Molecular Function: protein kinase activity (GO:0004672);; Molecular Function: ATP binding (GO:0005524);; Biological Process: protein phosphorylation (GO:0006468);;	--	--	Signal transduction mechanisms	Protein kinase domain;; Protein tyrosine kinase;; Cyclic nucleotide-binding domain	Lipid transport and metabolism
C05A9.2	8.09619e-07	1.1085	up	--	--	--	--	--	--	General function prediction only
T03F7.7	1.41311e-08	1.10798	up	--	--	--	--	Lipid transport and metabolism	CRAL/TRIO domain;; Divergent CRAL/TRIO domain	Inorganic ion transport and metabolism
Y58A7A.1	9.55151e-06	1.1063	up	--	Molecular Function: copper ion transmembrane transporter activity (GO:0005375);; Cellular Component: integral component of membrane (GO:0016021);; Biological Process: copper ion transmembrane transport (GO:0035434);;	--	--	Inorganic ion transport and metabolism	Ctr copper transporter family	Energy production and conversion
C50B8.5	0.00046137	1.10604	up	--	--	--	--	--	--	Function unknown
#N/A	0.000461389	1.10573	up	--	--	--	--	--	--	Signal transduction mechanisms
irg-4	2.54858e-09	1.10508	up	--	--	--	--	--	CUB-like domain	Function unknown
ZK265.7	3.81709e-05	1.10462	up	--	--	--	--	--	--	Extracellular structures
pqn-72	3.64925e-08	1.10417	up	--	--	--	--	--	--	Function unknown
ZK1290.13	1.76325e-07	1.10328	up	--	--	--	--	Transcription	--	Function unknown
fbxa-156	1.4329e-05	1.10317	up	--	Molecular Function: protein binding (GO:0005515);;	--	--	--	FTH domain	Function unknown
fut-1	2.859e-08	1.10294	up	--	Biological Process: protein glycosylation (GO:0006486);; Molecular Function: fucosyltransferase activity (GO:0008417);; Cellular Component: membrane (GO:0016020);;	K14464|0|cel:CELE_K08F8.3|fut-1; Protein FUT-1; K14464 alpha-1,3-fucosyltransferase [EC:2.4.1.-] (A)	--	Carbohydrate transport and metabolism;; Amino acid transport and metabolism	Glycosyltransferase family 10 (fucosyltransferase)	Carbohydrate transport and metabolism
acdh-10	1.7493e-08	1.1026	up	Lipid transport and metabolism	Molecular Function: oxidoreductase activity, acting on the CH-CH group of donors (GO:0016627);; Molecular Function: flavin adenine dinucleotide binding (GO:0050660);; Biological Process: oxidation-reduction process (GO:0055114);;	K00249|0|cbr:CBG15946|Hypothetical protein CBG15946; K00249 acyl-CoA dehydrogenase [EC:1.3.8.7] (A)	Fatty acid degradation (ko00071);; Valine, leucine and isoleucine degradation (ko00280);; beta-Alanine metabolism (ko00410);; Propanoate metabolism (ko00640);; Carbon metabolism (ko01200);; Fatty acid metabolism (ko01212)	Lipid transport and metabolism	Acyl-CoA dehydrogenase, C-terminal domain;; Acyl-CoA dehydrogenase, N-terminal domain;; Acyl-CoA dehydrogenase, middle domain;; Acyl-CoA dehydrogenase, C-terminal domain	Energy production and conversion
F27D9.2	5.08322e-08	1.10238	up	Carbohydrate transport and metabolism;; Amino acid transport and metabolism;; Inorganic ion transport and metabolism;; General function prediction only	Cellular Component: integral component of membrane (GO:0016021);; Biological Process: transmembrane transport (GO:0055085);;	--	--	General function prediction only	Major Facilitator Superfamily	Extracellular structures
zig-9	2.65221e-08	1.09994	up	--	--	--	--	--	--	Function unknown
C49F8.1	5.76001e-07	1.09984	up	--	--	--	--	--	--	General function prediction only
uggt-1	1.44853e-08	1.09729	up	--	Molecular Function: UDP-glucose:glycoprotein glucosyltransferase activity (GO:0003980);; Biological Process: protein glycosylation (GO:0006486);; Molecular Function: transferase activity, transferring glycosyl groups (GO:0016757);;	K11718|0|cel:CELE_F48E3.3|uggt-1; Protein UGGT-1; K11718 UDP-glucose:glycoprotein glucosyltransferase [EC:2.4.1.-] (A)	Protein processing in endoplasmic reticulum (ko04141)	Carbohydrate transport and metabolism	UDP-glucose:Glycoprotein Glucosyltransferase;; Glycosyl transferase family 8	Carbohydrate transport and metabolism
B0034.1	1.04163e-07	1.09485	up	--	--	--	--	--	--	General function prediction only
K08H10.6	5.47057e-06	1.09392	up	Carbohydrate transport and metabolism;; Amino acid transport and metabolism;; Inorganic ion transport and metabolism;; General function prediction only	Cellular Component: integral component of membrane (GO:0016021);; Molecular Function: transmembrane transporter activity (GO:0022857);; Biological Process: transmembrane transport (GO:0055085);;	--	--	Carbohydrate transport and metabolism	Sugar (and other) transporter;; Major Facilitator Superfamily	Translation, ribosomal structure and biogenesis
cyp-32B1	0.00146051	1.0933	up	Secondary metabolites biosynthesis, transport and catabolism	Molecular Function: iron ion binding (GO:0005506);; Molecular Function: oxidoreductase activity, acting on paired donors, with incorporation or reduction of molecular oxygen (GO:0016705);; Molecular Function: heme binding (GO:0020037);; Biological Process: oxidation-reduction process (GO:0055114);;	K17954|0|cel:CELE_Y5H2B.5|cyp-32B1; Protein CYP-32B1; K17954 cytochrome P450, family 32 (A)	--	Secondary metabolites biosynthesis, transport and catabolism;; Lipid transport and metabolism	Cytochrome P450	Secondary metabolites biosynthesis, transport and catabolism
T27E4.7	1.16774e-05	1.09244	up	--	--	--	--	--	--	Extracellular structures
gpx-7	2.01239e-07	1.09211	up	Posttranslational modification, protein turnover, chaperones	Molecular Function: glutathione peroxidase activity (GO:0004602);; Biological Process: response to oxidative stress (GO:0006979);; Biological Process: oxidation-reduction process (GO:0055114);;	K00432|1.06181e-99|cbr:CBG16797|Hypothetical protein CBG16797; K00432 glutathione peroxidase [EC:1.11.1.9] (A)	Glutathione metabolism (ko00480);; Arachidonic acid metabolism (ko00590)	Posttranslational modification, protein turnover, chaperones	Glutathione peroxidase	Function unknown
F27B10.1	7.28399e-08	1.092	up	--	--	--	--	--	--	General function prediction only
Y48A6B.9	5.17956e-07	1.09019	up	Energy production and conversion;; General function prediction only	Biological Process: oxidation-reduction process (GO:0055114);;	K07512|0|cbr:CBG18225|Hypothetical protein CBG18225; K07512 mitochondrial trans-2-enoyl-CoA reductase [EC:1.3.1.38] (A)	Fatty acid elongation (ko00062);; Fatty acid metabolism (ko01212)	Transcription;; Energy production and conversion	Zinc-binding dehydrogenase;; Alcohol dehydrogenase GroES-like domain	Cytoskeleton
unc-46	0.00586644	1.08997	up	--	--	--	--	--	--	General function prediction only
F31D5.1	5.47854e-07	1.08902	up	--	Cellular Component: integral component of membrane (GO:0016021);; Biological Process: transmembrane transport (GO:0055085);;	--	--	Function unknown	Ion channel regulatory protein UNC-93;; Major Facilitator Superfamily	Function unknown
#N/A	0.00139367	1.08884	up	--	--	--	--	--	--	General function prediction only
mps-2	3.09434e-06	1.0873	up	--	--	--	--	--	--	General function prediction only
bcl-11	1.03355e-07	1.08726	up	General function prediction only	--	--	--	General function prediction only	Zinc finger, C2H2 type;; Zinc-finger double domain;; C2H2-type zinc finger	Function unknown
F21C10.10	0.000128695	1.08696	up	--	--	--	--	--	3-hydroxyacyl-CoA dehydrogenase, NAD binding domain	Cytoskeleton
W03G11.2	3.24708e-06	1.08596	up	--	Cellular Component: membrane (GO:0016020);;	--	--	Cell cycle control, cell division, chromosome partitioning;; Transcription;; Signal transduction mechanisms	LEM3 (ligand-effect modulator 3) family / CDC50 family	Cell cycle control, cell division, chromosome partitioning;; Transcription;; Signal transduction mechanisms
F54B11.5	7.10309e-05	1.08559	up	--	Molecular Function: metal ion binding (GO:0046872);;	--	--	Posttranslational modification, protein turnover, chaperones	Zinc finger, C3HC4 type (RING finger);; Zinc finger, C3HC4 type (RING finger);; zinc-RING finger domain;; Zinc finger, C3HC4 type (RING finger)	General function prediction only
F31D4.5	0.00483604	1.08479	up	--	--	--	--	--	PH domain	General function prediction only
Y66C5A.1	5.15503e-06	1.08405	up	--	--	--	--	--	--	--
F19B2.6	0.000959252	1.08363	up	--	--	--	--	--	--	Replication, recombination and repair
sqst-1	1.68314e-08	1.08344	up	--	Molecular Function: zinc ion binding (GO:0008270);;	--	--	General function prediction only	Zinc finger, ZZ type	General function prediction only
fut-8	5.48075e-08	1.08113	up	--	--	K00717|0|cel:CELE_C10F3.6|fut-8; Protein FUT-8; K00717 glycoprotein 6-alpha-L-fucosyltransferase [EC:2.4.1.68] (A)	N-Glycan biosynthesis (ko00510);; Glycosaminoglycan biosynthesis - keratan sulfate (ko00533)	Posttranslational modification, protein turnover, chaperones	--	General function prediction only
T02B5.3	0.00117783	1.08083	up	Lipid transport and metabolism	Biological Process: metabolic process (GO:0008152);; Molecular Function: hydrolase activity (GO:0016787);;	--	--	General function prediction only	Carboxylesterase family;; alpha/beta hydrolase fold	Signal transduction mechanisms
F07G6.10	6.0805e-08	1.08044	up	--	--	--	--	--	--	Function unknown
hsp-12.1	1.61144e-05	1.08011	up	--	--	--	--	Posttranslational modification, protein turnover, chaperones	Hsp20/alpha crystallin family	Signal transduction mechanisms
pals-17	4.53827e-07	1.07955	up	--	--	--	--	--	--	Posttranslational modification, protein turnover, chaperones
C30A5.4	0.000776374	1.07938	up	Signal transduction mechanisms	Molecular Function: hydrolase activity (GO:0016787);;	--	--	Signal transduction mechanisms;; General function prediction only	Calcineurin-like phosphoesterase	Replication, recombination and repair
dhs-2	3.83333e-07	1.07785	up	Lipid transport and metabolism;; Secondary metabolites biosynthesis, transport and catabolism;; General function prediction only	--	--	--	Secondary metabolites biosynthesis, transport and catabolism;; General function prediction only	short chain dehydrogenase;; Enoyl-(Acyl carrier protein) reductase	Function unknown
nhr-203	1.78975e-06	1.07703	up	--	Molecular Function: sequence-specific DNA binding transcription factor activity (GO:0003700);; Cellular Component: nucleus (GO:0005634);; Biological Process: regulation of transcription, DNA-templated (GO:0006355);; Molecular Function: zinc ion binding (GO:0008270);; Biological Process: steroid hormone mediated signaling pathway (GO:0043401);; Molecular Function: sequence-specific DNA binding (GO…	--	--	Signal transduction mechanisms	Ligand-binding domain of nuclear hormone receptor;; Zinc finger, C4 type (two domains)	Transcription
C44C10.11	0.000405934	1.07585	up	--	--	--	--	Secondary metabolites biosynthesis, transport and catabolism;; Lipid transport and metabolism	--	General function prediction only
nhr-8	4.73222e-08	1.0758	up	--	Molecular Function: sequence-specific DNA binding transcription factor activity (GO:0003700);; Cellular Component: nucleus (GO:0005634);; Biological Process: regulation of transcription, DNA-templated (GO:0006355);; Molecular Function: zinc ion binding (GO:0008270);; Biological Process: steroid hormone mediated signaling pathway (GO:0043401);; Molecular Function: sequence-specific DNA binding (GO…	--	--	Signal transduction mechanisms	Zinc finger, C4 type (two domains);; Ligand-binding domain of nuclear hormone receptor	Translation, ribosomal structure and biogenesis
atg-2	6.32039e-05	1.07518	up	--	--	K17906|0|cel:CELE_M03A8.2|atg-2; Protein ATG-2; K17906 autophagy-related protein 2 (A)	--	Intracellular trafficking, secretion, and vesicular transport	ATG C terminal domain;; N-terminal region of Chorein, a TM vesicle-mediated sorter	Secondary metabolites biosynthesis, transport and catabolism
dod-19	2.53688e-10	1.07429	up	--	--	--	--	--	Transmembrane glycoprotein	General function prediction only
C17G10.7	0.00160367	1.07328	up	--	--	--	--	--	--	Function unknown
dhs-23	0.000519528	1.07219	up	Lipid transport and metabolism;; Secondary metabolites biosynthesis, transport and catabolism;; General function prediction only	--	--	--	General function prediction only	Enoyl-(Acyl carrier protein) reductase;; short chain dehydrogenase;; KR domain;; NAD dependent epimerase/dehydratase family	Signal transduction mechanisms
B0410.3	1.14853e-06	1.07182	up	--	--	--	--	--	--	Function unknown
Y59E9AL.4	2.36415e-07	1.0714	up	--	Molecular Function: transporter activity (GO:0005215);; Biological Process: transport (GO:0006810);; Cellular Component: membrane (GO:0016020);; Biological Process: transmembrane transport (GO:0055085);;	--	--	Nucleotide transport and metabolism	Permease family	Intracellular trafficking, secretion, and vesicular transport
F01D5.5	6.5487e-08	1.07104	up	--	--	--	--	--	ShK domain-like	General function prediction only
F37C4.4	8.73022e-06	1.06957	up	--	--	--	--	--	--	Coenzyme transport and metabolism
F16H6.10	1.00472e-07	1.06931	up	--	--	--	--	--	--	General function prediction only
T05E11.2	0.000256273	1.06847	up	--	Cellular Component: integral component of membrane (GO:0016021);;	--	--	--	Clc-like	Function unknown
ZK6.11	1.94049e-10	1.06744	up	--	--	--	--	--	Transmembrane glycoprotein	General function prediction only
T05D4.3	0.00111467	1.06656	up	--	--	--	--	--	--	Intracellular trafficking, secretion, and vesicular transport
lron-12	5.69369e-06	1.06626	up	--	--	--	--	General function prediction only	Leucine rich repeat;; Leucine rich repeats (6 copies)	Transcription
C23G10.6	0.000465839	1.06572	up	Carbohydrate transport and metabolism;; Energy production and conversion	Biological Process: metabolic process (GO:0008152);; Molecular Function: transferase activity, transferring hexosyl groups (GO:0016758);;	--	--	Carbohydrate transport and metabolism;; Energy production and conversion	UDP-glucoronosyl and UDP-glucosyl transferase;; Glycosyltransferase family 28 C-terminal domain	Translation, ribosomal structure and biogenesis
F21A3.3	1.01872e-07	1.0649	up	--	--	--	--	Function unknown	Domain of unknown function (DUF1794);; ShK domain-like	General function prediction only
Y45F10C.6	0.00794364	1.06455	up	--	--	--	--	--	--	Secondary metabolites biosynthesis, transport and catabolism
tag-234	7.67894e-08	1.06434	up	--	--	--	--	--	--	Function unknown
B0238.1	7.13819e-05	1.06318	up	Lipid transport and metabolism	Biological Process: metabolic process (GO:0008152);; Molecular Function: hydrolase activity (GO:0016787);;	--	--	General function prediction only	Carboxylesterase family;; alpha/beta hydrolase fold	General function prediction only
C06E4.2	0.000434304	1.06143	up	--	--	--	--	--	--	Secondary metabolites biosynthesis, transport and catabolism
Y54F10BM.9	0.00025198	1.06132	up	--	--	--	--	--	Protein of unknown function (DUF739)	Posttranslational modification, protein turnover, chaperones
C14B9.2	3.37815e-08	1.0606	up	Posttranslational modification, protein turnover, chaperones;; Energy production and conversion	Molecular Function: calcium ion binding (GO:0005509);; Biological Process: cell redox homeostasis (GO:0045454);;	K09582|0|cel:CELE_C14B9.2|C14B9.2; Protein C14B9.2; K09582 protein disulfide-isomerase A4 [EC:5.3.4.1] (A)	Protein processing in endoplasmic reticulum (ko04141)	Posttranslational modification, protein turnover, chaperones	Thioredoxin;; Thioredoxin-like domain;; Thioredoxin-like domain;; Thioredoxin-like;; Thioredoxin-like;; Calsequestrin;; AhpC/TSA family;; Redoxin;; Thioredoxin	Transcription
ifo-1	9.30425e-09	1.05921	up	--	--	--	--	--	--	Cytoskeleton
cyn-17	0.00118721	1.05829	up	--	--	--	--	Posttranslational modification, protein turnover, chaperones	--	Carbohydrate transport and metabolism
cpt-4	0.000258025	1.05795	up	--	Molecular Function: transferase activity, transferring acyl groups (GO:0016746);;	--	--	Lipid transport and metabolism	Choline/Carnitine o-acyltransferase	Function unknown
sth-1	0.00229614	1.05782	up	--	--	--	--	--	--	Function unknown
tsp-20	0.000586888	1.05735	up	--	Cellular Component: integral component of membrane (GO:0016021);;	--	--	General function prediction only	Tetraspanin family	General function prediction only
Y37A1A.2	3.92395e-07	1.05628	up	--	--	--	--	Function unknown	Ion channel regulatory protein UNC-93;; Major Facilitator Superfamily	General function prediction only
C01G10.1	1.06707e-06	1.05613	up	--	Molecular Function: protein binding (GO:0005515);;	--	--	--	Domain of unknown function;; BRCA1 C Terminus (BRCT) domain;; Ankyrin repeats (many copies);; Ankyrin repeats (3 copies);; Ankyrin repeat;; Ankyrin repeat	Translation, ribosomal structure and biogenesis
dnj-16	9.75863e-10	1.05321	up	Posttranslational modification, protein turnover, chaperones	--	--	--	Posttranslational modification, protein turnover, chaperones	DnaJ domain	General function prediction only
C04A11.1	2.63757e-05	1.05314	up	--	--	--	--	--	--	Function unknown
fmo-5	5.7551e-06	1.05229	up	Inorganic ion transport and metabolism	Molecular Function: N,N-dimethylaniline monooxygenase activity (GO:0004499);; Molecular Function: oxidoreductase activity (GO:0016491);; Molecular Function: flavin adenine dinucleotide binding (GO:0050660);; Molecular Function: NADP binding (GO:0050661);; Biological Process: oxidation-reduction process (GO:0055114);;	K00485|0|cel:CELE_H24K24.5|fmo-5; Protein FMO-5; K00485 dimethylaniline monooxygenase (N-oxide forming) [EC:1.14.13.8] (A)	Drug metabolism - cytochrome P450 (ko00982)	Secondary metabolites biosynthesis, transport and catabolism	Flavin-binding monooxygenase-like;; Pyridine nucleotide-disulphide oxidoreductase;; Pyridine nucleotide-disulphide oxidoreductase;; L-lysine 6-monooxygenase (NADPH-requiring);; Pyridine nucleotide-disulphide oxidoreductase;; FAD-NAD(P)-binding;; NAD(P)-binding Rossmann-like domain;; Thi4 family	Secondary metabolites biosynthesis, transport and catabolism
acox-1.6	1.66823e-07	1.05197	up	Lipid transport and metabolism	Molecular Function: acyl-CoA oxidase activity (GO:0003997);; Cellular Component: peroxisome (GO:0005777);; Biological Process: fatty acid beta-oxidation (GO:0006635);; Molecular Function: oxidoreductase activity, acting on the CH-CH group of donors (GO:0016627);; Biological Process: oxidation-reduction process (GO:0055114);;	K00232|0|cel:CELE_F59F4.1|F59F4.1; Protein F59F4.1; K00232 acyl-CoA oxidase [EC:1.3.3.6] (A)	Fatty acid degradation (ko00071);; alpha-Linolenic acid metabolism (ko00592);; Biosynthesis of unsaturated fatty acids (ko01040);; Fatty acid metabolism (ko01212);; Peroxisome (ko04146)	Lipid transport and metabolism	Acyl-CoA oxidase;; Acyl-coenzyme A oxidase N-terminal;; Acyl-CoA dehydrogenase, middle domain	Function unknown
lbp-7	5.09337e-07	1.05124	up	--	--	--	--	Lipid transport and metabolism	Lipocalin / cytosolic fatty-acid binding protein family;; Lipocalin / cytosolic fatty-acid binding protein family	General function prediction only
pin-2	1.14342e-06	1.05024	up	--	--	--	--	Signal transduction mechanisms;; Cytoskeleton	LIM domain	General function prediction only
F17C8.3	0.000285532	1.05017	up	--	--	--	--	--	--	Nucleotide transport and metabolism
dylt-3	0.00358518	1.04959	up	--	--	--	--	Cell motility	Tctex-1 family	Function unknown
cpn-2	7.36254e-06	1.04946	up	--	Molecular Function: protein binding (GO:0005515);;	--	--	Cytoskeleton	Calponin homology (CH) domain;; Calponin family repeat	Signal transduction mechanisms
R03G8.6	6.6692e-08	1.04912	up	Amino acid transport and metabolism	Molecular Function: metallopeptidase activity (GO:0008237);; Molecular Function: zinc ion binding (GO:0008270);;	--	--	Amino acid transport and metabolism;; Posttranslational modification, protein turnover, chaperones	Peptidase family M1;; Peptidase MA superfamily	Posttranslational modification, protein turnover, chaperones
K03B8.6	2.36415e-07	1.04713	up	--	--	--	--	--	--	General function prediction only
T28H10.3	1.11843e-05	1.045	up	--	Biological Process: proteolysis (GO:0006508);; Molecular Function: peptidase activity (GO:0008233);;	K01369|0|cel:CELE_T28H10.3|T28H10.3; Protein T28H10.3; K01369 legumain [EC:3.4.22.34] (A)	Lysosome (ko04142)	Posttranslational modification, protein turnover, chaperones	Peptidase C13 family	Posttranslational modification, protein turnover, chaperones
hpd-1	2.09344e-09	1.04495	up	Amino acid transport and metabolism;; General function prediction only	--	K00457|0|cel:CELE_T21C12.2|hpd-1; Protein HPD-1; K00457 4-hydroxyphenylpyruvate dioxygenase [EC:1.13.11.27] (A)	Ubiquinone and other terpenoid-quinone biosynthesis (ko00130);; Tyrosine metabolism (ko00350);; Phenylalanine metabolism (ko00360)	Amino acid transport and metabolism	Glyoxalase/Bleomycin resistance protein/Dioxygenase superfamily;; Glyoxalase-like domain;; Glyoxalase/Bleomycin resistance protein/Dioxygenase superfamily;; Glyoxalase-like domain	General function prediction only
C30G12.2	0.00116512	1.0431	up	Lipid transport and metabolism;; Secondary metabolites biosynthesis, transport and catabolism;; General function prediction only	--	--	--	General function prediction only	short chain dehydrogenase;; Enoyl-(Acyl carrier protein) reductase	General function prediction only
kin-32	0.000169059	1.04263	up	General function prediction only;; Signal transduction mechanisms;; Transcription;; Replication, recombination and repair	Molecular Function: protein kinase activity (GO:0004672);; Molecular Function: protein tyrosine kinase activity (GO:0004713);; Molecular Function: signal transducer activity (GO:0004871);; Molecular Function: ATP binding (GO:0005524);; Cellular Component: focal adhesion (GO:0005925);; Biological Process: protein phosphorylation (GO:0006468);; Biological Process: signal complex assembly (GO:000717…	K05725|0|cbr:CBG10801|Cbr-kin-32; C. briggsae CBR-KIN-32 protein; K05725 focal adhesion kinase 1 [EC:2.7.10.2] (A)	ErbB signaling pathway (ko04012)	Signal transduction mechanisms	Protein tyrosine kinase;; Protein kinase domain;; Focal adhesion targeting region	General function prediction only
M03F4.6	1.01021e-05	1.04231	up	--	--	--	--	Signal transduction mechanisms	EB module	Signal transduction mechanisms;; Intracellular trafficking, secretion, and vesicular transport
T05C3.2	0.00425757	1.04163	up	General function prediction only	Molecular Function: protein binding (GO:0005515);;	--	--	General function prediction only	NACHT domain;; WD domain, G-beta repeat;; Archaeal ATPase;; AAA ATPase domain	General function prediction only
ptps-1	1.04556e-05	1.0413	up	Coenzyme transport and metabolism	--	K01737|2.85749e-97|cel:CELE_B0041.6|ptps-1; Protein PTPS-1, isoform B; K01737 6-pyruvoyltetrahydropterin/6-carboxytetrahydropterin synthase [EC:4.2.3.12 4.1.2.50] (A)	Folate biosynthesis (ko00790)	Coenzyme transport and metabolism	6-pyruvoyl tetrahydropterin synthase	Transcription
ZK1128.7	1.87914e-07	1.0411	up	--	--	--	--	Posttranslational modification, protein turnover, chaperones	Hsp20/alpha crystallin family	Signal transduction mechanisms
lgc-25	2.70532e-05	1.03993	up	--	Molecular Function: extracellular ligand-gated ion channel activity (GO:0005230);; Biological Process: ion transport (GO:0006811);; Cellular Component: integral component of membrane (GO:0016021);;	--	--	Signal transduction mechanisms	Neurotransmitter-gated ion-channel ligand binding domain	General function prediction only
Y47G6A.5	3.08325e-07	1.03983	up	General function prediction only;; Signal transduction mechanisms;; Transcription;; Replication, recombination and repair	Molecular Function: protein kinase activity (GO:0004672);; Molecular Function: protein binding (GO:0005515);; Molecular Function: ATP binding (GO:0005524);; Biological Process: protein phosphorylation (GO:0006468);;	--	--	Signal transduction mechanisms	Protein tyrosine kinase;; Protein kinase domain;; SH2 domain;; SH3 domain;; Variant SH3 domain;; Variant SH3 domain	Function unknown
T14G8.4	0.00338815	1.03956	up	--	--	--	--	--	--	Chromatin structure and dynamics
#N/A	3.52582e-05	1.03824	up	--	--	--	--	--	FTH domain	Function unknown
ndnf-1	0.00216773	1.03683	up	--	--	--	--	Function unknown	Uncharacterised conserved protein (DUF2369)	Signal transduction mechanisms;; Defense mechanisms
C18D4.12	0.000255244	1.03649	up	--	--	--	--	--	--	--
kqt-2	5.12555e-07	1.03585	up	--	Molecular Function: ion channel activity (GO:0005216);; Biological Process: ion transport (GO:0006811);; Cellular Component: membrane (GO:0016020);; Biological Process: transmembrane transport (GO:0055085);;	--	--	Inorganic ion transport and metabolism	Ion transport protein;; Ion channel	Function unknown
C28G1.6	1.83456e-05	1.03583	up	--	Molecular Function: metal ion binding (GO:0046872);;	--	--	Posttranslational modification, protein turnover, chaperones	RING-type zinc-finger;; Zinc finger, C3HC4 type (RING finger);; zinc-RING finger domain;; Zinc finger, C3HC4 type (RING finger);; Ring finger domain;; Zinc finger, C3HC4 type (RING finger)	Posttranslational modification, protein turnover, chaperones
F54D1.6	1.56675e-07	1.03486	up	--	--	--	--	Extracellular structures	AMOP domain	RNA processing and modification
F10G8.1	2.49487e-07	1.03462	up	--	Molecular Function: protein tyrosine phosphatase activity (GO:0004725);; Biological Process: protein dephosphorylation (GO:0006470);; Molecular Function: protein tyrosine/serine/threonine phosphatase activity (GO:0008138);; Biological Process: dephosphorylation (GO:0016311);;	--	--	Signal transduction mechanisms	Protein-tyrosine phosphatase;; Dual specificity phosphatase, catalytic domain;; Tyrosine phosphatase family	Inorganic ion transport and metabolism
ugt-16	2.45272e-05	1.03335	up	Carbohydrate transport and metabolism;; Energy production and conversion	Biological Process: metabolic process (GO:0008152);; Molecular Function: transferase activity, transferring hexosyl groups (GO:0016758);;	--	--	Carbohydrate transport and metabolism;; Energy production and conversion	UDP-glucoronosyl and UDP-glucosyl transferase;; Glycosyltransferase family 28 C-terminal domain	Energy production and conversion;; Carbohydrate transport and metabolism
uig-1	3.5531e-07	1.03334	up	--	Molecular Function: Rho guanyl-nucleotide exchange factor activity (GO:0005089);; Biological Process: regulation of Rho protein signal transduction (GO:0035023);;	--	--	General function prediction only	RhoGEF domain;; PH domain	Cytoskeleton
F41B5.1	0.00409148	1.03307	up	--	Molecular Function: DNA binding (GO:0003677);;	--	--	--	--	--
F55B11.7	0.00683641	1.033	up	--	Molecular Function: protein binding (GO:0005515);;	--	--	--	BTB/POZ domain	Nucleotide transport and metabolism
kgb-2	0.000133928	1.03286	up	General function prediction only;; Signal transduction mechanisms;; Transcription;; Replication, recombination and repair	Molecular Function: protein kinase activity (GO:0004672);; Molecular Function: ATP binding (GO:0005524);; Biological Process: protein phosphorylation (GO:0006468);;	--	--	Signal transduction mechanisms	Protein kinase domain;; Protein tyrosine kinase;; Kinase-like	Amino acid transport and metabolism
nhr-53	0.000381361	1.03269	up	--	Molecular Function: sequence-specific DNA binding transcription factor activity (GO:0003700);; Cellular Component: nucleus (GO:0005634);; Biological Process: regulation of transcription, DNA-templated (GO:0006355);; Molecular Function: zinc ion binding (GO:0008270);; Biological Process: steroid hormone mediated signaling pathway (GO:0043401);; Molecular Function: sequence-specific DNA binding (GO…	--	--	Signal transduction mechanisms	Zinc finger, C4 type (two domains);; Ligand-binding domain of nuclear hormone receptor	General function prediction only
cyp-37A1	4.94155e-07	1.03263	up	Secondary metabolites biosynthesis, transport and catabolism	Molecular Function: iron ion binding (GO:0005506);; Molecular Function: oxidoreductase activity, acting on paired donors, with incorporation or reduction of molecular oxygen (GO:0016705);; Molecular Function: heme binding (GO:0020037);; Biological Process: oxidation-reduction process (GO:0055114);;	K17959|0|cel:CELE_F01D5.9|cyp-37A1; Protein CYP-37A1; K17959 cytochrome P450, family 37 (A)	--	Secondary metabolites biosynthesis, transport and catabolism;; Lipid transport and metabolism	Cytochrome P450	General function prediction only
crb-3	1.90891e-06	1.03174	up	--	--	--	--	--	--	Extracellular structures
irld-6	1.26851e-06	1.0317	up	--	--	--	--	--	Receptor L domain	Function unknown
T07F12.4	0.000261312	1.03143	up	General function prediction only;; Signal transduction mechanisms;; Transcription;; Replication, recombination and repair	Molecular Function: protein kinase activity (GO:0004672);; Molecular Function: ATP binding (GO:0005524);; Biological Process: protein phosphorylation (GO:0006468);;	--	--	Posttranslational modification, protein turnover, chaperones;; Intracellular trafficking, secretion, and vesicular transport;; Signal transduction mechanisms	Protein kinase domain;; Protein tyrosine kinase	Carbohydrate transport and metabolism
zipt-13	1.93006e-08	1.03138	up	Inorganic ion transport and metabolism	Cellular Component: membrane (GO:0016020);; Biological Process: metal ion transport (GO:0030001);; Molecular Function: metal ion transmembrane transporter activity (GO:0046873);; Biological Process: transmembrane transport (GO:0055085);;	K14719|0|cel:CELE_C14H10.1|C14H10.1; Protein C14H10.1; K14719 solute carrier family 39 (zinc transporter), member 13 (A)	--	Inorganic ion transport and metabolism	ZIP Zinc transporter	Function unknown
F55G11.8	2.50588e-07	1.0302	up	--	--	--	--	--	CUB-like domain	General function prediction only
ugt-22	1.74842e-09	1.02957	up	Carbohydrate transport and metabolism;; Energy production and conversion	Biological Process: metabolic process (GO:0008152);; Molecular Function: transferase activity, transferring hexosyl groups (GO:0016758);;	--	--	Carbohydrate transport and metabolism;; Energy production and conversion	UDP-glucoronosyl and UDP-glucosyl transferase;; Glycosyltransferase family 28 C-terminal domain;; Glycosyl transferase family 1	Energy production and conversion;; Carbohydrate transport and metabolism
T12B5.14	1.2642e-06	1.02869	up	--	--	--	--	--	--	General function prediction only
ttr-22	0.00263222	1.02855	up	--	Cellular Component: extracellular space (GO:0005615);;	--	--	--	Transthyretin-like family	General function prediction only
F17C11.6	0.000274899	1.0282	up	--	--	--	--	--	--	Function unknown
T09B9.1	0.000108936	1.02738	up	Lipid transport and metabolism	Biological Process: metabolic process (GO:0008152);; Molecular Function: hydrolase activity (GO:0016787);;	--	--	Defense mechanisms	alpha/beta hydrolase fold;; Carboxylesterase family;; Protein of unknown function (DUF2424)	Defense mechanisms
magu-2	3.49782e-05	1.02683	up	--	Molecular Function: protein binding (GO:0005515);;	K06091|0|cel:CELE_C01B7.4|magu-2; Protein MAGU-2; K06091 MAGUK p55 subfamily member 5 (A)	--	Signal transduction mechanisms	Guanylate kinase;; Variant SH3 domain;; PDZ domain (Also known as DHR or GLGF);; SH3 domain	General function prediction only
C25F9.4	0.00152112	1.02622	up	--	Molecular Function: ATP binding (GO:0005524);;	--	--	Transcription;; Replication, recombination and repair	SNF2 family N-terminal domain	Replication, recombination and repair
F55H12.3	4.11093e-06	1.02617	up	--	Molecular Function: calcium ion binding (GO:0005509);; Molecular Function: protein binding (GO:0005515);;	--	--	Signal transduction mechanisms	HYR domain;; GCC2 and GCC3;; Calcium-binding EGF domain;; EGF-like domain;; Low-density lipoprotein receptor domain class A	Function unknown
dhs-21	0.000129737	1.0258	up	Lipid transport and metabolism;; Secondary metabolites biosynthesis, transport and catabolism;; General function prediction only	--	K03331|0|cel:CELE_R11D1.11|dhs-21; Protein DHS-21; K03331 L-xylulose reductase [EC:1.1.1.10] (A)	Pentose and glucuronate interconversions (ko00040)	Secondary metabolites biosynthesis, transport and catabolism	short chain dehydrogenase;; Enoyl-(Acyl carrier protein) reductase;; KR domain;; Polysaccharide biosynthesis protein	General function prediction only
gst-5	4.57846e-07	1.02568	up	Posttranslational modification, protein turnover, chaperones	Molecular Function: protein binding (GO:0005515);;	--	--	Posttranslational modification, protein turnover, chaperones	Glutathione S-transferase, N-terminal domain;; Glutathione S-transferase, C-terminal domain;; Glutathione S-transferase, N-terminal domain	RNA processing and modification
C36B7.5	0.00129623	1.02529	up	--	--	--	--	--	Thrombospondin type 1 domain	Posttranslational modification, protein turnover, chaperones
ZC376.2	2.58369e-07	1.02221	up	Lipid transport and metabolism	Biological Process: metabolic process (GO:0008152);; Molecular Function: hydrolase activity (GO:0016787);;	--	--	General function prediction only	Carboxylesterase family;; alpha/beta hydrolase fold	General function prediction only
ZC196.5	0.000185362	1.02101	up	--	--	--	--	--	Protein of unknown function (DUF713)	Function unknown
R07G3.8	0.00305383	1.02087	up	--	--	--	--	Function unknown	Protein of unknown function (DUF1394)	Function unknown
gakh-1	2.56848e-06	1.01877	up	General function prediction only;; Signal transduction mechanisms;; Transcription;; Replication, recombination and repair	Molecular Function: protein kinase activity (GO:0004672);; Molecular Function: ATP binding (GO:0005524);; Biological Process: protein phosphorylation (GO:0006468);;	K08855|0|cel:CELE_F46G11.3|tag-257; Protein TAG-257; K08855 cyclin G-associated kinase [EC:2.7.11.1] (A)	--	Signal transduction mechanisms	Protein kinase domain;; Protein tyrosine kinase;; Kinase-like	Replication, recombination and repair
skr-3	2.45985e-08	1.01792	up	Posttranslational modification, protein turnover, chaperones	Biological Process: ubiquitin-dependent protein catabolic process (GO:0006511);;	K03094|4.7977e-118|cel:CELE_F44G3.6|skr-3; Protein SKR-3; K03094 S-phase kinase-associated protein 1 (A)	Ubiquitin mediated proteolysis (ko04120);; Protein processing in endoplasmic reticulum (ko04141);; Wnt signaling pathway (ko04310);; TGF-beta signaling pathway (ko04350)	Posttranslational modification, protein turnover, chaperones	Skp1 family, dimerisation domain;; Skp1 family, tetramerisation domain	General function prediction only
clec-166	3.64161e-05	1.01771	up	--	--	--	--	Signal transduction mechanisms;; Defense mechanisms	Lectin C-type domain	Extracellular structures
F27D9.7	2.75287e-05	1.01644	up	--	Molecular Function: metalloendopeptidase activity (GO:0004222);; Biological Process: proteolysis (GO:0006508);;	--	--	Posttranslational modification, protein turnover, chaperones	Reprolysin (M12B) family zinc metalloprotease;; Metallo-peptidase family M12B Reprolysin-like;; Metallo-peptidase family M12	Extracellular structures
F42C5.4	2.2958e-05	1.0163	up	--	--	--	--	--	--	Cytoskeleton
lact-2	1.74622e-07	1.01624	up	Defense mechanisms	--	--	--	--	Beta-lactamase	Function unknown
abu-13	0.000394862	1.01605	up	--	--	--	--	--	--	Signal transduction mechanisms
ttr-14	4.48097e-06	1.01555	up	--	Cellular Component: extracellular space (GO:0005615);;	--	--	--	Transthyretin-like family	Transcription
T01G1.2	3.63483e-05	1.01434	up	--	--	--	--	--	--	Function unknown
F56F11.2	6.55578e-05	1.01384	up	--	--	--	--	--	--	General function prediction only
C50B8.6	4.62957e-05	1.01381	up	--	--	--	--	--	--	General function prediction only
pqn-8	1.43694e-05	1.01325	up	--	--	--	--	--	--	General function prediction only
dod-17	9.43135e-08	1.01141	up	--	--	--	--	--	CUB-like domain	General function prediction only
F13B6.1	0.00193373	1.01085	up	--	--	--	--	--	--	General function prediction only
C26D10.4	0.000119129	1.0108	up	General function prediction only	Molecular Function: ATP binding (GO:0005524);;	--	--	Carbohydrate transport and metabolism	GHMP kinases N terminal domain;; GHMP kinases C terminal	General function prediction only
M03A1.3	0.00099163	1.00983	up	--	--	--	--	Signal transduction mechanisms	Eukaryotic cytochrome b561	Signal transduction mechanisms
F23D12.11	7.66994e-05	1.00899	up	--	--	--	--	--	--	Function unknown
cht-4	0.000416453	1.00884	up	--	Biological Process: carbohydrate metabolic process (GO:0005975);;	--	--	Carbohydrate transport and metabolism	Glycosyl hydrolases family 18	Function unknown
Y54G2A.52	9.92814e-05	1.00703	up	--	--	--	--	--	--	Signal transduction mechanisms;; Defense mechanisms
dod-24	2.79701e-07	1.00518	up	--	--	--	--	--	CUB-like domain	Function unknown
fbxa-5	0.000340268	1.00505	up	--	Molecular Function: protein binding (GO:0005515);;	--	--	--	FTH domain;; F-box domain	General function prediction only
ttr-27	4.50379e-06	1.00505	up	--	Cellular Component: extracellular space (GO:0005615);;	--	--	--	Transthyretin-like family	Signal transduction mechanisms
galt-1	0.00121106	1.00403	up	--	--	K14434|0|cel:CELE_M03F8.4|galt-1; Protein GALT-1; K14434 alpha 1,6-fucoside beta 1,4-galactosyltransferase [EC:2.4.1.-] (A)	--	--	Glycosyltransferase family 92	Function unknown
erd-2	5.33738e-07	1.00019	up	--	Biological Process: protein retention in ER lumen (GO:0006621);; Cellular Component: integral component of membrane (GO:0016021);; Molecular Function: ER retention sequence binding (GO:0046923);;	K10949|7.59106e-153|cel:CELE_F09B9.3|erd-2; Protein ERD-2; K10949 ER lumen protein retaining receptor (A)	--	Intracellular trafficking, secretion, and vesicular transport	ER lumen protein retaining receptor	Intracellular trafficking, secretion, and vesicular transport
ZK813.3	3.92778e-05	-1.00343	down	--	Biological Process: multicellular organismal development (GO:0007275);; Cellular Component: chorion (GO:0042600);;	--	--	--	--	General function prediction only
ZK596.1	0.000106805	-1.00345	down	--	--	--	--	--	Domain of unknown function DUF148	General function prediction only
C31H2.14	0.000580451	-1.00367	down	--	--	--	--	Intracellular trafficking, secretion, and vesicular transport	--	Function unknown
athp-1	0.00798688	-1.00404	down	--	--	--	--	General function prediction only	PHD-finger	Function unknown
hil-2	0.000277773	-1.00518	down	--	Cellular Component: nucleosome (GO:0000786);; Molecular Function: DNA binding (GO:0003677);; Cellular Component: nucleus (GO:0005634);; Biological Process: nucleosome assembly (GO:0006334);;	--	--	Chromatin structure and dynamics	linker histone H1 and H5 family	Intracellular trafficking, secretion, and vesicular transport
sam-10	0.00733249	-1.00651	down	--	--	--	--	Replication, recombination and repair;; Transcription;; General function prediction only	--	Transcription
inft-2	0.00922278	-1.00722	down	--	--	--	--	Signal transduction mechanisms;; Cytoskeleton	Formin Homology 2 Domain	Signal transduction mechanisms;; Cytoskeleton
jmjd-2	6.48821e-05	-1.00755	down	--	--	K06709|0|cel:CELE_Y48B6A.11|jmjd-2; Protein JMJD-2; K06709 jumonji domain-containing protein 2 [EC:1.14.11.-] (A)	--	Replication, recombination and repair	JmjC domain, hydroxylase;; jmjN domain;; PHD-zinc-finger like domain	Replication, recombination and repair
rec-1	0.00032411	-1.00836	down	--	--	--	--	--	--	Carbohydrate transport and metabolism
swsn-2.2	5.33074e-07	-1.00911	down	Chromatin structure and dynamics	Molecular Function: protein binding (GO:0005515);;	K11650|0|cel:CELE_C18E3.2|swsn-2.2; Protein SWSN-2.2; K11650 SWI/SNF-related matrix-associated actin-dependent regulator of chromatin subfamily D (A)	--	Chromatin structure and dynamics;; Transcription	SWIB/MDM2 domain	Signal transduction mechanisms;; Cytoskeleton
T21C9.13	1.32094e-06	-1.00939	down	--	--	--	--	--	--	General function prediction only
T19A5.1	0.0011382	-1.01192	down	--	--	--	--	Function unknown	TPR repeat;; Tetratricopeptide repeat;; Tetratricopeptide repeat;; Tetratricopeptide repeat;; Tetratricopeptide repeat	Cell cycle control, cell division, chromosome partitioning
taf-12	7.32559e-07	-1.01211	down	--	Cellular Component: transcription factor TFIID complex (GO:0005669);; Biological Process: DNA-templated transcription, initiation (GO:0006352);;	--	--	Transcription	Transcription initiation factor TFIID subunit A	General function prediction only
polh-1	3.56979e-07	-1.0133	down	Replication, recombination and repair	Molecular Function: damaged DNA binding (GO:0003684);; Biological Process: DNA repair (GO:0006281);;	K03509|0|cel:CELE_F53A3.2|polh-1; Protein POLH-1; K03509 DNA polymerase eta [EC:2.7.7.7] (A)	Fanconi anemia pathway (ko03460)	Replication, recombination and repair	impB/mucB/samB family;; impB/mucB/samB family C-terminal domain	Replication, recombination and repair
Y111B2A.3	0.000809687	-1.0139	down	--	--	--	--	--	--	Function unknown
Y22D7AL.7	2.41933e-05	-1.01628	down	--	--	--	--	--	--	Function unknown
hmg-12	1.27866e-08	-1.01733	down	--	--	--	--	--	--	--
tbc-16	0.00321997	-1.01749	down	General function prediction only	--	--	--	Signal transduction mechanisms;; General function prediction only	Rab-GTPase-TBC domain;; Domain of unknown function (DUF3548)	Function unknown
lin-9	3.75578e-07	-1.01795	down	--	--	--	--	Chromatin structure and dynamics;; Cell cycle control, cell division, chromosome partitioning;; Signal transduction mechanisms	DIRP	Function unknown
Y54G9A.5	5.17956e-07	-1.01932	down	--	--	--	--	--	--	General function prediction only
scc-3	2.26025e-07	-1.01977	down	Cell cycle control, cell division, chromosome partitioning	--	K06671|0|cel:CELE_F18E2.3|scc-3; Protein SCC-3; K06671 cohesin complex subunit SA-1/2 (A)	--	Cell cycle control, cell division, chromosome partitioning	STAG domain	Cell cycle control, cell division, chromosome partitioning
Y56A3A.16	0.000399653	-1.02056	down	--	--	--	--	Signal transduction mechanisms	Domain of unknown function (DUF4206)	General function prediction only
rsa-2	0.00338651	-1.02348	down	--	--	--	--	--	--	Cytoskeleton
cyk-7	1.82944e-05	-1.02358	down	--	Molecular Function: protein binding (GO:0005515);;	--	--	--	BTB/POZ domain	General function prediction only
csc-1	2.30289e-07	-1.02457	down	--	--	--	--	--	--	Signal transduction mechanisms;; Defense mechanisms
zen-4	0.000129515	-1.02538	down	--	Molecular Function: microtubule motor activity (GO:0003777);; Molecular Function: ATP binding (GO:0005524);; Biological Process: microtubule-based movement (GO:0007018);; Molecular Function: microtubule binding (GO:0008017);;	K17387|0|cel:CELE_M03D4.1|zen-4; Protein ZEN-4, isoform B; K17387 kinesin family member 23 (A)	--	Cytoskeleton	Kinesin motor domain	General function prediction only
T12B3.2	3.50008e-07	-1.02596	down	Carbohydrate transport and metabolism;; Amino acid transport and metabolism;; Inorganic ion transport and metabolism;; General function prediction only	Cellular Component: integral component of membrane (GO:0016021);; Molecular Function: transmembrane transporter activity (GO:0022857);; Biological Process: transmembrane transport (GO:0055085);;	--	--	General function prediction only	Sugar (and other) transporter;; Major Facilitator Superfamily	Energy production and conversion
ehs-1	0.000401365	-1.02599	down	--	Molecular Function: protein binding (GO:0005515);;	--	--	Signal transduction mechanisms;; Intracellular trafficking, secretion, and vesicular transport	Cytoskeletal-regulatory complex EF hand	Function unknown
lem-3	4.63718e-07	-1.02718	down	--	Molecular Function: protein binding (GO:0005515);;	--	--	General function prediction only	Ankyrin repeats (many copies);; Ankyrin repeats (3 copies);; Ankyrin repeat;; Ankyrin repeats (many copies);; Ankyrin repeat;; LEM domain	Function unknown
swp-1	3.81995e-07	-1.02725	down	--	Molecular Function: RNA binding (GO:0003723);; Biological Process: RNA processing (GO:0006396);;	--	--	RNA processing and modification	Alternative splicing regulator;; Surp module	Function unknown
apd-3	5.37874e-06	-1.02726	down	--	Biological Process: intracellular protein transport (GO:0006886);; Biological Process: vesicle-mediated transport (GO:0016192);; Cellular Component: membrane coat (GO:0030117);;	K12396|0|cbr:CBG21360|Cbr-apd-3; C. briggsae CBR-APD-3 protein; K12396 AP-3 complex subunit delta-1 (A)	Lysosome (ko04142)	Intracellular trafficking, secretion, and vesicular transport	Adaptin N terminal region;; Bovine leukaemia virus receptor (BLVR);; non-SMC mitotic condensation complex subunit 1;; HEAT repeats	Signal transduction mechanisms
patr-1	0.000264802	-1.02878	down	--	--	K12617|0|cel:CELE_F43G6.9|patr-1; Protein PATR-1; K12617 DNA topoisomerase 2-associated protein PAT1 (A)	RNA degradation (ko03018)	--	Topoisomerase II-associated protein PAT1	Cytoskeleton
C31G12.4	0.00373063	-1.02904	down	--	--	--	--	--	--	Function unknown
Y116A8C.13	0.00319759	-1.02914	down	Transcription;; Replication, recombination and repair	Molecular Function: DNA binding (GO:0003677);; Molecular Function: ATP binding (GO:0005524);; Molecular Function: hydrolase activity (GO:0016787);;	K10877|0|cel:CELE_Y116A8C.13|Y116A8C.13; Protein Y116A8C.13, isoform B; K10877 DNA repair and recombination protein RAD54B [EC:3.6.4.-] (A)	Homologous recombination (ko03440)	Replication, recombination and repair	SNF2 family N-terminal domain;; Helicase conserved C-terminal domain;; Class II histone deacetylase complex subunits 2 and 3	Signal transduction mechanisms
knl-1	0.00026115	-1.02923	down	--	--	--	--	--	--	Function unknown
C09H10.10	6.70281e-07	-1.02974	down	--	Molecular Function: protein binding (GO:0005515);;	--	--	--	FHA domain	Energy production and conversion
#N/A	0.00188908	-1.03087	down	--	--	--	--	--	--	Signal transduction mechanisms
Y53F4B.23	0.000970942	-1.03182	down	--	--	--	--	--	--	Function unknown
klp-7	1.86455e-06	-1.03287	down	Cytoskeleton	Molecular Function: microtubule motor activity (GO:0003777);; Molecular Function: ATP binding (GO:0005524);; Biological Process: microtubule-based movement (GO:0007018);; Molecular Function: microtubule binding (GO:0008017);;	K10393|0|cel:CELE_K11D9.1|klp-7; Protein KLP-7, isoform B; K10393 kinesin family member 2/24 (A)	--	Cytoskeleton	Kinesin motor domain	Inorganic ion transport and metabolism
mix-1	1.21568e-06	-1.03412	down	Cell cycle control, cell division, chromosome partitioning	Molecular Function: protein binding (GO:0005515);; Molecular Function: ATP binding (GO:0005524);; Cellular Component: chromosome (GO:0005694);; Biological Process: chromosome organization (GO:0051276);;	K06674|0|cel:CELE_M106.1|mix-1; Protein MIX-1; K06674 structural maintenance of chromosome 2 (A)	--	Chromatin structure and dynamics;; Cell cycle control, cell division, chromosome partitioning	RecF/RecN/SMC N terminal domain;; SMC proteins Flexible Hinge Domain;; AAA domain;; AAA domain	Function unknown
F53H1.4	1.70002e-07	-1.03455	down	--	--	--	--	Chromatin structure and dynamics	PHD-finger	Chromatin structure and dynamics
parp-1	0.00185754	-1.03596	down	--	Molecular Function: DNA binding (GO:0003677);; Molecular Function: NAD+ ADP-ribosyltransferase activity (GO:0003950);; Biological Process: protein ADP-ribosylation (GO:0006471);; Molecular Function: zinc ion binding (GO:0008270);;	K10798|0|cel:CELE_Y71F9AL.18|pme-1; Protein PME-1; K10798 poly [ADP-ribose] polymerase [EC:2.4.2.30] (A)	Base excision repair (ko03410)	Transcription;; Replication, recombination and repair;; Posttranslational modification, protein turnover, chaperones	Poly(ADP-ribose) polymerase catalytic domain;; Poly(ADP-ribose) polymerase, regulatory domain;; Poly(ADP-ribose) polymerase and DNA-Ligase Zn-finger region;; WGR domain;; PADR1 (NUC008) domain	Replication, recombination and repair
mltn-10	0.00610091	-1.03677	down	--	--	--	--	--	Moulting cycle	General function prediction only
R148.4	7.89328e-07	-1.03768	down	--	--	--	--	--	--	General function prediction only
C06A5.6	0.000115196	-1.03897	down	--	--	--	--	--	--	Function unknown
pis-1	0.00911165	-1.0393	down	--	--	K14972|0|cel:CELE_T13F2.3|pis-1; Protein PIS-1, isoform A; K14972 PAX-interacting protein 1 (A)	--	Transcription;; Signal transduction mechanisms;; Cell cycle control, cell division, chromosome partitioning;; Replication, recombination and repair	BRCA1 C Terminus (BRCT) domain;; twin BRCT domain	General function prediction only
lpin-1	0.000113515	-1.03935	down	General function prediction only	--	K15728|0|cel:CELE_H37A05.1|lpin-1; Protein LPIN-1; K15728 phosphatidate phosphatase LPIN [EC:3.1.3.4] (A)	Glycerolipid metabolism (ko00561);; Glycerophospholipid metabolism (ko00564)	Cell motility;; Lipid transport and metabolism	LNS2 (Lipin/Ned1/Smp2);; lipin, N-terminal conserved region	General function prediction only
pif-1	0.000857191	-1.03939	down	Replication, recombination and repair	Biological Process: telomere maintenance (GO:0000723);; Molecular Function: DNA helicase activity (GO:0003678);; Biological Process: DNA repair (GO:0006281);;	K15255|0|cel:CELE_Y18H1A.6|pif-1; Protein PIF-1; K15255 ATP-dependent DNA helicase PIF1 [EC:3.6.4.12] (A)	--	Cell cycle control, cell division, chromosome partitioning	PIF1-like helicase;; AAA domain;; AAA domain;; AAA domain (dynein-related subfamily)	Carbohydrate transport and metabolism
Y62H9A.3	1.22551e-05	-1.04017	down	--	--	--	--	--	--	Function unknown
sas-1	4.92984e-07	-1.04137	down	--	--	--	--	--	C2 domain	Function unknown
B0250.7	0.00243804	-1.04171	down	--	--	--	--	Translation, ribosomal structure and biogenesis	--	--
CC8.2	0.000241068	-1.0425	down	--	Molecular Function: protein binding (GO:0005515);; Molecular Function: starch binding (GO:2001070);;	K07189|2.2796e-167|cel:CELE_CC8.2|CC8.2; Protein CC8.2, isoform A; K07189 protein phosphatase 1 regulatory subunit 3A/B/C/D/E (A)	--	Posttranslational modification, protein turnover, chaperones;; Signal transduction mechanisms	Putative phosphatase regulatory subunit	Signal transduction mechanisms
C53D5.5	0.0025778	-1.04303	down	Amino acid transport and metabolism	Biological Process: glutathione catabolic process (GO:0006751);; Molecular Function: glutathione hydrolase activity (GO:0036374);;	K18592|0|cel:CELE_C53D5.5|C53D5.5; Protein C53D5.5; K18592 gamma-glutamyltranspeptidase / glutathione hydrolase / leukotriene-C4 hydrolase [EC:2.3.2.2 3.4.19.13 3.4.19.14] (A)	Taurine and hypotaurine metabolism (ko00430);; Cyanoamino acid metabolism (ko00460);; Glutathione metabolism (ko00480);; Arachidonic acid metabolism (ko00590)	Amino acid transport and metabolism	Gamma-glutamyltranspeptidase	Function unknown
coh-3	5.00826e-07	-1.04527	down	--	Cellular Component: nuclear chromosome (GO:0000228);;	--	--	--	Conserved region of Rad21 / Rec8 like protein	Function unknown
gls-1	0.00175926	-1.04538	down	--	--	--	--	--	--	Cytoskeleton
mes-4	0.0020024	-1.0458	down	General function prediction only	Molecular Function: protein binding (GO:0005515);;	K07117|0|cel:CELE_Y2H9A.1|mes-4; Protein MES-4; K07117 (A)	--	Transcription	SET domain	Extracellular structures
T12E12.3	0.00785217	-1.04626	down	--	--	--	--	--	--	Chromatin structure and dynamics
H04D03.2	0.000134116	-1.04669	down	--	--	--	--	--	--	General function prediction only
Y57G11C.52	3.52582e-05	-1.04695	down	--	--	--	--	--	--	Intracellular trafficking, secretion, and vesicular transport
clec-147	1.18314e-05	-1.04701	down	--	--	--	--	Signal transduction mechanisms;; Defense mechanisms	--	Signal transduction mechanisms;; Defense mechanisms
Y87G2A.1	0.000123128	-1.04727	down	--	--	--	--	--	--	Function unknown
R04A9.6	0.000340268	-1.04768	down	--	--	--	--	--	--	Function unknown
#N/A	0.00116479	-1.04823	down	--	--	--	--	--	--	Function unknown
F25D1.5	0.000112978	-1.04962	down	Lipid transport and metabolism;; Secondary metabolites biosynthesis, transport and catabolism;; General function prediction only	--	--	--	General function prediction only	Enoyl-(Acyl carrier protein) reductase;; short chain dehydrogenase;; KR domain	Secondary metabolites biosynthesis, transport and catabolism
Y66H1A.4	3.11147e-09	-1.04966	down	Translation, ribosomal structure and biogenesis	Biological Process: pseudouridine synthesis (GO:0001522);; Biological Process: ribosome biogenesis (GO:0042254);;	K11128|6.40971e-74|cel:CELE_Y66H1A.4|Y66H1A.4; Protein Y66H1A.4; K11128 H/ACA ribonucleoprotein complex subunit 1 (A)	Ribosome biogenesis in eukaryotes (ko03008)	Translation, ribosomal structure and biogenesis	Gar1/Naf1 RNA binding region	Cytoskeleton
BE0003N10.1	2.71061e-05	-1.05018	down	Translation, ribosomal structure and biogenesis	Molecular Function: 3'-5'-exoribonuclease activity (GO:0000175);; Molecular Function: RNA binding (GO:0003723);; Biological Process: RNA processing (GO:0006396);;	K00962|0|cel:CELE_BE0003N10.1|Protein BE0003N10.1; K00962 polyribonucleotide nucleotidyltransferase [EC:2.7.7.8] (A)	Purine metabolism (ko00230);; Pyrimidine metabolism (ko00240);; RNA degradation (ko03018)	General function prediction only	3' exoribonuclease family, domain 1;; 3' exoribonuclease family, domain 2;; Polyribonucleotide nucleotidyltransferase, RNA binding domain	Signal transduction mechanisms
sas-4	2.98665e-05	-1.05064	down	--	--	K16485|0|cel:CELE_F10E9.8|sas-4; Protein SAS-4; K16485 spindle assembly abnormal protein 4 (A)	--	--	--	Function unknown
pcyt-1	4.37277e-08	-1.05106	down	Cell wall/membrane/envelope biogenesis;; Lipid transport and metabolism	Molecular Function: catalytic activity (GO:0003824);; Biological Process: biosynthetic process (GO:0009058);;	K00968|0|cel:CELE_F08C6.2|pcyt-1; Protein PCYT-1, isoform B; K00968 choline-phosphate cytidylyltransferase [EC:2.7.7.15] (A)	Glycerophospholipid metabolism (ko00564)	Lipid transport and metabolism	Cytidylyltransferase	Transcription
orc-1	9.56341e-08	-1.05159	down	Replication, recombination and repair;; Posttranslational modification, protein turnover, chaperones	Molecular Function: ATP binding (GO:0005524);;	K02603|0|cel:CELE_Y39A1A.12|orc-1; Protein ORC-1; K02603 origin recognition complex subunit 1 (A)	--	Replication, recombination and repair	ATPase family associated with various cellular activities (AAA);; AAA ATPase domain;; AAA domain;; Archaeal ATPase;; Uncharacterized conserved protein (DUF2075);; NACHT domain	Translation, ribosomal structure and biogenesis
srgp-1	9.1033e-09	-1.05178	down	--	Biological Process: signal transduction (GO:0007165);;	K07526|0|cbr:CBG06126|Cbr-tag-13; C. briggsae CBR-TAG-13 protein; K07526 SLIT-ROBO Rho GTPase activating protein (A)	--	Cytoskeleton	RhoGAP domain;; Fes/CIP4, and EFC/F-BAR homology domain	Signal transduction mechanisms
pcbd-1	7.50369e-08	-1.05182	down	Coenzyme transport and metabolism	Biological Process: tetrahydrobiopterin biosynthetic process (GO:0006729);; Molecular Function: 4-alpha-hydroxytetrahydrobiopterin dehydratase activity (GO:0008124);;	K01724|2.00698e-101|cel:CELE_T10B11.1|pcbd-1; Protein PCBD-1; K01724 4a-hydroxytetrahydrobiopterin dehydratase [EC:4.2.1.96] (A)	--	Transcription	Pterin 4 alpha carbinolamine dehydratase	Transcription
C50C3.1	2.71855e-07	-1.05193	down	--	--	--	--	--	--	Cell cycle control, cell division, chromosome partitioning
set-21	2.78919e-05	-1.05275	down	General function prediction only	Molecular Function: protein binding (GO:0005515);;	--	--	Chromatin structure and dynamics;; Transcription	SET domain	Carbohydrate transport and metabolism
W02D9.7	1.26785e-07	-1.05343	down	--	--	--	--	--	--	Replication, recombination and repair
ama-1	0.00789578	-1.05516	down	Transcription	Molecular Function: DNA binding (GO:0003677);; Molecular Function: DNA-directed RNA polymerase activity (GO:0003899);; Cellular Component: DNA-directed RNA polymerase II, core complex (GO:0005665);; Biological Process: transcription, DNA-templated (GO:0006351);; Biological Process: transcription from RNA polymerase II promoter (GO:0006366);;	K03006|0|cel:CELE_F36A4.7|ama-1; Protein AMA-1; K03006 DNA-directed RNA polymerase II subunit RPB1 [EC:2.7.7.6] (A)	Purine metabolism (ko00230);; Pyrimidine metabolism (ko00240);; RNA polymerase (ko03020)	Transcription	RNA polymerase Rpb1, domain 1;; RNA polymerase Rpb1, domain 5;; RNA polymerase Rpb1, domain 2;; RNA polymerase Rpb1, domain 6;; RNA polymerase Rpb1, domain 7;; RNA polymerase Rpb1, domain 3;; RNA polymerase Rpb1, domain 4;; RNA polymerase Rpb1 C-terminal repeat	General function prediction only
acr-11	1.11651e-07	-1.05608	down	--	Molecular Function: extracellular ligand-gated ion channel activity (GO:0005230);; Biological Process: ion transport (GO:0006811);; Cellular Component: integral component of membrane (GO:0016021);;	K05312|0|cel:CELE_D2092.3|acr-11; Protein ACR-11; K05312 nicotinic acetylcholine receptor, invertebrate (A)	--	Intracellular trafficking, secretion, and vesicular transport	Neurotransmitter-gated ion-channel ligand binding domain;; Neurotransmitter-gated ion-channel transmembrane region	General function prediction only
Y69A2AR.1	1.01872e-07	-1.05654	down	--	--	--	--	--	--	General function prediction only
tag-153	1.0883e-08	-1.05697	down	--	Cellular Component: nucleus (GO:0005634);; Biological Process: regulation of transcription, DNA-templated (GO:0006355);;	--	--	Transcription;; Cell cycle control, cell division, chromosome partitioning;; General function prediction only	NOT2 / NOT3 / NOT5 family	Function unknown
cosa-1	0.000174254	-1.0582	down	--	--	--	--	--	--	Function unknown
ugt-40	0.00195881	-1.0597	down	Carbohydrate transport and metabolism;; Energy production and conversion	Biological Process: metabolic process (GO:0008152);; Molecular Function: transferase activity, transferring hexosyl groups (GO:0016758);;	--	--	Carbohydrate transport and metabolism;; Energy production and conversion	UDP-glucoronosyl and UDP-glucosyl transferase;; Glycosyltransferase family 28 C-terminal domain	Function unknown
D2096.10	0.0050709	-1.06009	down	--	--	--	--	--	--	Function unknown
F18E9.3	0.00275129	-1.06024	down	--	--	--	--	--	--	General function prediction only
#N/A	0.0050707	-1.06047	down	--	--	--	--	Cell cycle control, cell division, chromosome partitioning	--	Function unknown
Y41D4B.4	0.00478248	-1.06066	down	--	--	--	--	--	Tetratricopeptide repeat	Signal transduction mechanisms
lin-38	5.60057e-06	-1.06331	down	--	--	--	--	--	--	Signal transduction mechanisms;; Defense mechanisms
ZK355.2	2.36415e-07	-1.06368	down	--	--	--	--	--	--	Function unknown
acd-2	0.000122846	-1.0641	down	--	Molecular Function: sodium channel activity (GO:0005272);; Biological Process: sodium ion transport (GO:0006814);; Cellular Component: membrane (GO:0016020);;	--	--	Inorganic ion transport and metabolism;; Signal transduction mechanisms	Amiloride-sensitive sodium channel	Inorganic ion transport and metabolism
csr-1	0.000365537	-1.06481	down	--	Molecular Function: nucleic acid binding (GO:0003676);;	--	--	Translation, ribosomal structure and biogenesis	Piwi domain	Cell cycle control, cell division, chromosome partitioning
ugt-61	1.29775e-06	-1.06515	down	Carbohydrate transport and metabolism;; Energy production and conversion	Biological Process: metabolic process (GO:0008152);; Molecular Function: transferase activity, transferring hexosyl groups (GO:0016758);;	K00699|0|cel:CELE_F39G3.1|ugt-61; Protein UGT-61; K00699 glucuronosyltransferase [EC:2.4.1.17] (A)	Pentose and glucuronate interconversions (ko00040);; Ascorbate and aldarate metabolism (ko00053);; Starch and sucrose metabolism (ko00500);; Retinol metabolism (ko00830);; Porphyrin and chlorophyll metabolism (ko00860);; Metabolism of xenobiotics by cytochrome P450 (ko00980);; Drug metabolism - cytochrome P450 (ko00982);; Drug metabolism - other enzymes (ko00983)	Carbohydrate transport and metabolism;; Energy production and conversion	UDP-glucoronosyl and UDP-glucosyl transferase;; Glycosyltransferase family 28 C-terminal domain;; Glycosyl transferase family 1	Posttranslational modification, protein turnover, chaperones
T12C9.7	5.46857e-07	-1.06528	down	Cell cycle control, cell division, chromosome partitioning	Cellular Component: nucleus (GO:0005634);;	--	--	--	Cyclin, N-terminal domain;; Cyclin, C-terminal domain	Cell cycle control, cell division, chromosome partitioning
F10E7.2	2.44243e-07	-1.0671	down	--	--	--	--	--	--	Inorganic ion transport and metabolism
lpd-6	0.000345207	-1.06802	down	--	--	K14859|0|cel:CELE_K09H9.6|lpd-6; Protein LPD-6; K14859 ribosome biogenesis protein SSF1/2 (A)	--	Translation, ribosomal structure and biogenesis	Brix domain	Translation, ribosomal structure and biogenesis
K12D12.5	2.56347e-07	-1.0697	down	--	--	--	--	Replication, recombination and repair	RNase H;; Reverse transcriptase-like	Function unknown
F12F6.1	0.00127834	-1.0711	down	--	--	--	--	--	--	Signal transduction mechanisms
gst-21	0.0079101	-1.07218	down	--	Molecular Function: protein binding (GO:0005515);;	--	--	Posttranslational modification, protein turnover, chaperones	Glutathione S-transferase, N-terminal domain;; Glutathione S-transferase, N-terminal domain;; Glutathione S-transferase, C-terminal domain	Signal transduction mechanisms
nos-3	0.00192989	-1.07265	down	--	--	--	--	--	Nanos RNA binding domain	Posttranslational modification, protein turnover, chaperones
best-14	2.30192e-08	-1.07334	down	--	--	--	--	General function prediction only	Bestrophin, RFP-TM, chloride channel	Function unknown
F52E4.5	6.44907e-06	-1.07388	down	--	--	--	--	--	--	Inorganic ion transport and metabolism
F31C3.2	3.43944e-06	-1.07413	down	Replication, recombination and repair	--	--	--	Cell cycle control, cell division, chromosome partitioning	Cid1 family poly A polymerase	Function unknown
pqn-82	0.00143938	-1.07461	down	--	--	--	--	--	--	RNA processing and modification
npp-8	0.0024319	-1.07542	down	Intracellular trafficking, secretion, and vesicular transport	--	K14312|0|cel:CELE_Y41D4B.19|npp-8; Protein NPP-8, isoform A; K14312 nuclear pore complex protein Nup155 (A)	RNA transport (ko03013)	Nuclear structure;; Intracellular trafficking, secretion, and vesicular transport	Non-repetitive/WGA-negative nucleoporin C-terminal;; Nup133 N terminal like	Intracellular trafficking, secretion, and vesicular transport;; Nuclear structure
ife-3	1.81958e-09	-1.07572	down	Translation, ribosomal structure and biogenesis	Molecular Function: RNA binding (GO:0003723);; Molecular Function: translation initiation factor activity (GO:0003743);; Cellular Component: cytoplasm (GO:0005737);; Biological Process: translational initiation (GO:0006413);;	K03259|3.55638e-170|cel:CELE_B0348.6|ife-3; Protein IFE-3, isoform A; K03259 translation initiation factor 4E (A)	RNA transport (ko03013);; mTOR signaling pathway (ko04150)	Translation, ribosomal structure and biogenesis	Eukaryotic initiation factor 4E	Translation, ribosomal structure and biogenesis
F52B5.2	6.78398e-05	-1.07599	down	General function prediction only;; Signal transduction mechanisms;; Transcription;; Replication, recombination and repair	Molecular Function: protein kinase activity (GO:0004672);; Molecular Function: ATP binding (GO:0005524);; Biological Process: protein phosphorylation (GO:0006468);;	--	--	Cell cycle control, cell division, chromosome partitioning	Protein kinase domain;; Protein tyrosine kinase	Inorganic ion transport and metabolism
npp-4	4.50664e-06	-1.07738	down	--	--	--	--	Nuclear structure;; Intracellular trafficking, secretion, and vesicular transport	Nucleoporin FG repeat region	General function prediction only
dna-2	0.000538489	-1.07777	down	Replication, recombination and repair	--	K10742|0|cel:CELE_F43G6.1|dna-2; Protein DNA-2, isoform B; K10742 DNA replication ATP-dependent helicase Dna2 [EC:3.6.4.12] (A)	DNA replication (ko03030)	Replication, recombination and repair	DNA replication factor Dna2;; AAA domain;; AAA domain;; AAA domain;; Part of AAA domain;; PD-(D/E)XK nuclease superfamily;; Viral (Superfamily 1) RNA helicase;; Helicase;; Domain of unknown function DUF83;; Uncharacterized conserved protein (DUF2075);; UvrD/REP helicase N-terminal domain;; DEAD/DEAH box helicase	Cytoskeleton
T19D7.6	0.00933276	-1.07822	down	--	Molecular Function: protein binding (GO:0005515);;	--	--	--	--	Signal transduction mechanisms
T24D1.2	5.90784e-08	-1.0783	down	--	--	--	--	--	--	Function unknown
mog-4	5.95998e-08	-1.07895	down	Replication, recombination and repair	Molecular Function: helicase activity (GO:0004386);;	K12813|0|cel:CELE_C04H5.6|mog-4; Protein MOG-4; K12813 pre-mRNA-splicing factor ATP-dependent RNA helicase DHX16 [EC:3.6.4.13] (A)	Spliceosome (ko03040)	RNA processing and modification	Oligonucleotide/oligosaccharide-binding (OB)-fold;; Helicase associated domain (HA2);; Helicase conserved C-terminal domain;; DEAD/DEAH box helicase;; Type II/IV secretion system protein	Signal transduction mechanisms;; Defense mechanisms
ddx-17	1.34595e-10	-1.08133	down	Replication, recombination and repair;; Transcription;; Translation, ribosomal structure and biogenesis	Molecular Function: nucleic acid binding (GO:0003676);; Molecular Function: ATP binding (GO:0005524);;	K12823|0|cel:CELE_F58E10.3|F58E10.3; Protein F58E10.3, isoform A; K12823 ATP-dependent RNA helicase DDX5/DBP2 [EC:3.6.4.13] (A)	Spliceosome (ko03040)	RNA processing and modification	DEAD/DEAH box helicase;; Helicase conserved C-terminal domain;; Type III restriction enzyme, res subunit	Transcription
src-1	9.50882e-06	-1.08179	down	General function prediction only;; Signal transduction mechanisms;; Transcription;; Replication, recombination and repair	Molecular Function: protein kinase activity (GO:0004672);; Molecular Function: protein binding (GO:0005515);; Molecular Function: ATP binding (GO:0005524);; Biological Process: protein phosphorylation (GO:0006468);;	K05704|0|cel:CELE_Y92H12A.1|src-1; Protein SRC-1; K05704 tyrosine-protein kinase Src [EC:2.7.10.2] (A)	ErbB signaling pathway (ko04012);; Endocytosis (ko04144)	Signal transduction mechanisms	Protein tyrosine kinase;; Protein kinase domain;; SH2 domain;; SH3 domain;; Variant SH3 domain;; Variant SH3 domain	Cell cycle control, cell division, chromosome partitioning
zmp-3	1.30437e-05	-1.08256	down	--	Molecular Function: metalloendopeptidase activity (GO:0004222);; Biological Process: proteolysis (GO:0006508);; Molecular Function: zinc ion binding (GO:0008270);; Cellular Component: extracellular matrix (GO:0031012);;	--	--	Posttranslational modification, protein turnover, chaperones;; Extracellular structures	Matrixin;; Putative peptidoglycan binding domain;; Hemopexin	Function unknown
coh-4	2.43353e-07	-1.08405	down	--	Cellular Component: nuclear chromosome (GO:0000228);;	--	--	--	Conserved region of Rad21 / Rec8 like protein	General function prediction only
aptf-2	7.02855e-05	-1.08419	down	--	--	--	--	Transcription	Transcription factor AP-2	RNA processing and modification
prmt-6	4.66136e-06	-1.08469	down	Secondary metabolites biosynthesis, transport and catabolism;; General function prediction only	Biological Process: metabolic process (GO:0008152);; Molecular Function: methyltransferase activity (GO:0008168);;	--	--	--	Methyltransferase domain;; Methyltransferase domain;; Methyltransferase domain;; Methyltransferase domain;; Methyltransferase domain;; Methyltransferase domain;; Methyltransferase domain;; ubiE/COQ5 methyltransferase family;; Tellurite resistance protein TehB;; Protein of unknown function (DUF1698);; Ribosomal protein L11 methyltransferase (PrmA)	General function prediction only
R74.8	1.21963e-08	-1.08576	down	--	--	--	--	--	--	General function prediction only
let-418	0.00927631	-1.08632	down	Transcription;; Replication, recombination and repair	Molecular Function: DNA binding (GO:0003677);; Molecular Function: ATP binding (GO:0005524);; Biological Process: histone deacetylation (GO:0016575);; Molecular Function: hydrolase activity (GO:0016787);; Cellular Component: HDA1 complex (GO:0070823);;	K11643|0|cel:CELE_F26F12.7|let-418; Protein LET-418; K11643 chromodomain-helicase-DNA-binding protein 4 [EC:3.6.4.12] (A)	--	General function prediction only	CHDCT2 (NUC038) domain;; SNF2 family N-terminal domain;; Domain of Unknown Function (DUF1086);; Domain of Unknown Function (DUF1087);; CHDNT (NUC034) domain;; Chromo (CHRromatin Organisation MOdifier) domain;; PHD-finger;; Helicase conserved C-terminal domain;; Class II histone deacetylase complex subunits 2 and 3;; Type III restriction enzyme, res subunit	Function unknown
B0212.3	0.00120938	-1.08659	down	--	--	--	--	--	Domain of unknown function (DUF545)	Function unknown
K07F5.12	1.61956e-06	-1.08726	down	--	--	--	--	--	CEO family (DUF1632)	Posttranslational modification, protein turnover, chaperones
cdc-48.1	8.78714e-05	-1.09075	down	Posttranslational modification, protein turnover, chaperones	Molecular Function: ATP binding (GO:0005524);; Biological Process: DNA repair (GO:0006281);; Biological Process: DNA recombination (GO:0006310);; Molecular Function: four-way junction helicase activity (GO:0009378);;	K13525|0|cel:CELE_C06A1.1|cdc-48.1; Protein CDC-48.1; K13525 transitional endoplasmic reticulum ATPase (A)	Protein processing in endoplasmic reticulum (ko04141)	Posttranslational modification, protein turnover, chaperones	ATPase family associated with various cellular activities (AAA);; Cell division protein 48 (CDC48), N-terminal domain;; Holliday junction DNA helicase ruvB N-terminus;; AAA domain;; AAA domain;; AAA ATPase domain;; Cell division protein 48 (CDC48), domain 2;; AAA domain (Cdc48 subfamily);; AAA domain;; AAA domain (dynein-related subfamily);; AAA domain;; TIP49 C-terminus;; Zeta toxin;; IstB-like …	Transcription
hmr-1	0.00202818	-1.0908	down	--	Molecular Function: calcium ion binding (GO:0005509);; Biological Process: homophilic cell adhesion via plasma membrane adhesion molecules (GO:0007156);; Cellular Component: membrane (GO:0016020);;	--	--	Function unknown	Cadherin domain;; Laminin G domain;; Laminin G domain;; Cadherin cytoplasmic region;; Cadherin prodomain like	Extracellular structures
pgl-1	0.000650232	-1.09202	down	--	--	--	--	--	--	Function unknown
R119.2	1.06353e-10	-1.09228	down	Amino acid transport and metabolism	Molecular Function: aminopeptidase activity (GO:0004177);; Molecular Function: manganese ion binding (GO:0030145);;	--	--	Amino acid transport and metabolism	Metallopeptidase family M24;; Aminopeptidase P, N-terminal domain	Transcription
cey-3	1.35412e-10	-1.0926	down	Transcription	Molecular Function: DNA binding (GO:0003677);; Biological Process: regulation of transcription, DNA-templated (GO:0006355);;	K09276|1.58691e-174|cel:CELE_M01E11.5|cey-3; Protein CEY-3; K09276 Y-box-binding protein 1 (A)	--	Translation, ribosomal structure and biogenesis	'Cold-shock' DNA-binding domain	General function prediction only
M04F3.5	1.01965e-06	-1.0929	down	--	Biological Process: plasma membrane organization (GO:0007009);;	--	--	--	IRSp53/MIM homology domain	Signal transduction mechanisms
C18D11.3	9.2807e-09	-1.09314	down	--	--	--	--	--	Domain of unknown function (DUF4602)	Intracellular trafficking, secretion, and vesicular transport
Y105C5B.5	9.23152e-08	-1.09381	down	--	--	--	--	--	Domain of unknown function (DUF4440);; SnoaL-like domain;; SnoaL-like domain	General function prediction only
Y62H9A.5	2.94176e-06	-1.09415	down	--	--	--	--	--	--	Function unknown
asns-2	1.86675e-08	-1.0944	down	Amino acid transport and metabolism	Molecular Function: asparagine synthase (glutamine-hydrolyzing) activity (GO:0004066);; Biological Process: asparagine biosynthetic process (GO:0006529);;	K01953|0|cbr:CBG15441|Hypothetical protein CBG15441; K01953 asparagine synthase (glutamine-hydrolysing) [EC:6.3.5.4] (A)	Alanine, aspartate and glutamate metabolism (ko00250)	Amino acid transport and metabolism	Asparagine synthase;; Glutamine amidotransferase domain;; Glutamine amidotransferase domain;; Aluminium induced protein;; Glutamine amidotransferases class-II	Function unknown
F23C8.3	0.00876828	-1.09589	down	--	--	--	--	--	--	Signal transduction mechanisms
klp-18	0.000104848	-1.09605	down	Cytoskeleton	Molecular Function: microtubule motor activity (GO:0003777);; Molecular Function: ATP binding (GO:0005524);; Biological Process: microtubule-based movement (GO:0007018);; Molecular Function: microtubule binding (GO:0008017);;	--	--	Cytoskeleton	Kinesin motor domain	General function prediction only
col-149	4.26424e-07	-1.09649	down	--	Molecular Function: structural constituent of cuticle (GO:0042302);;	--	--	Extracellular structures	Collagen triple helix repeat (20 copies);; Nematode cuticle collagen N-terminal domain	Extracellular structures
#N/A	1.01912e-05	-1.09712	down	Translation, ribosomal structure and biogenesis	Molecular Function: structural constituent of ribosome (GO:0003735);; Cellular Component: intracellular (GO:0005622);; Cellular Component: ribosome (GO:0005840);; Biological Process: translation (GO:0006412);;	K02953|3.75818e-45|cbr:CBG19687|Cbr-rps-13; C. briggsae CBR-RPS-13 protein; K02953 small subunit ribosomal protein S13e (A)	Ribosome (ko03010)	Translation, ribosomal structure and biogenesis	Ribosomal protein S15;; Ribosomal S13/S15 N-terminal domain;; Ribosomal S13/S15 N-terminal domain	Translation, ribosomal structure and biogenesis
Y57G11C.40	0.00020015	-1.09802	down	--	--	--	--	--	--	Intracellular trafficking, secretion, and vesicular transport
wrm-1	0.000586931	-1.09914	down	--	--	K02105|0|cel:CELE_B0336.1|wrm-1; Protein WRM-1; K02105 catenin beta 1 (A)	Wnt signaling pathway (ko04310)	--	Armadillo/beta-catenin-like repeat	Function unknown
Y37D8A.19	0.00070298	-1.10028	down	--	--	--	--	--	--	Intracellular trafficking, secretion, and vesicular transport
mes-2	4.24593e-08	-1.101	down	General function prediction only	Molecular Function: protein binding (GO:0005515);;	--	--	Transcription	SET domain	Signal transduction mechanisms
Y4C6B.1	1.10088e-05	-1.10174	down	--	--	--	--	--	--	Carbohydrate transport and metabolism
sumv-1	0.000193247	-1.10179	down	--	--	--	--	--	Potential DNA-binding domain	General function prediction only
F22H10.6	0.000526043	-1.10207	down	--	--	--	--	--	--	Function unknown
skpt-1	8.61719e-06	-1.10405	down	--	Molecular Function: protein binding (GO:0005515);;	K03875|0|cel:CELE_F48E8.7|skpt-1; Protein SKPT-1, isoform B; K03875 F-box and leucine-rich repeat protein 1 (S-phase kinase-associated protein 2) (A)	FoxO signaling pathway (ko04068);; Ubiquitin mediated proteolysis (ko04120)	Posttranslational modification, protein turnover, chaperones	Leucine Rich repeats (2 copies);; Leucine Rich repeat;; Leucine rich repeat;; F-box-like;; Leucine rich repeat;; F-box domain	General function prediction only
lip-1	6.89992e-08	-1.10517	down	Signal transduction mechanisms	Molecular Function: protein tyrosine/serine/threonine phosphatase activity (GO:0008138);; Biological Process: dephosphorylation (GO:0016311);;	--	--	Defense mechanisms	Dual specificity phosphatase, catalytic domain	Defense mechanisms
cdt-2	6.4848e-06	-1.10566	down	General function prediction only	Molecular Function: protein binding (GO:0005515);;	K11790|0|cel:CELE_T01C3.1|cdt-2; Protein CDT-2; K11790 denticleless (A)	--	Function unknown	WD domain, G-beta repeat	Function unknown
lem-2	6.7196e-05	-1.10979	down	--	Cellular Component: integral component of nuclear inner membrane (GO:0005639);;	--	--	--	LEM domain;; Man1-Src1p-C-terminal domain	Function unknown
nos-2	4.11926e-08	-1.1102	down	--	--	--	--	--	Nanos RNA binding domain	Replication, recombination and repair
C01F1.3	0.00277324	-1.11081	down	Cell wall/membrane/envelope biogenesis	Molecular Function: catalytic activity (GO:0003824);; Molecular Function: 3-beta-hydroxy-delta5-steroid dehydrogenase activity (GO:0003854);; Biological Process: steroid biosynthetic process (GO:0006694);; Molecular Function: oxidoreductase activity, acting on the CH-OH group of donors, NAD or NADP as acceptor (GO:0016616);; Molecular Function: coenzyme binding (GO:0050662);; Biological Process: …	K12450|0|cbr:CBG03656|Hypothetical protein CBG03656; K12450 UDP-glucose 4,6-dehydratase [EC:4.2.1.76] (A)	Amino sugar and nucleotide sugar metabolism (ko00520)	Carbohydrate transport and metabolism	NAD dependent epimerase/dehydratase family;; RmlD substrate binding domain;; Male sterility protein;; Polysaccharide biosynthesis protein;; 3-beta hydroxysteroid dehydrogenase/isomerase family	General function prediction only
smgl-2	0.00270191	-1.11094	down	Replication, recombination and repair	Molecular Function: helicase activity (GO:0004386);;	--	--	RNA processing and modification	Oligonucleotide/oligosaccharide-binding (OB)-fold;; Helicase associated domain (HA2);; Helicase conserved C-terminal domain;; DEAD/DEAH box helicase	RNA processing and modification
bub-3	1.09765e-08	-1.11208	down	General function prediction only	Molecular Function: protein binding (GO:0005515);;	K02180|0|cel:CELE_Y54G9A.6|bub-3; Protein BUB-3; K02180 cell cycle arrest protein BUB3 (A)	--	Cell cycle control, cell division, chromosome partitioning	WD domain, G-beta repeat	General function prediction only
F46A8.11	0.000522381	-1.11209	down	--	--	--	--	--	--	Cell wall/membrane/envelope biogenesis
col-80	4.42286e-07	-1.11297	down	--	Molecular Function: structural constituent of cuticle (GO:0042302);;	--	--	Extracellular structures	Collagen triple helix repeat (20 copies);; Nematode cuticle collagen N-terminal domain	Translation, ribosomal structure and biogenesis
fog-1	8.12893e-06	-1.11526	down	General function prediction only	Molecular Function: nucleic acid binding (GO:0003676);;	K02602|0|cel:CELE_Y54E10A.4|fog-1; Protein FOG-1, isoform A; K02602 cytoplasmic polyadenylation element-binding protein (A)	Dorso-ventral axis formation (ko04320)	Translation, ribosomal structure and biogenesis	RNA recognition motif. (a.k.a. RRM, RBD, or RNP domain);; RNA recognition motif (a.k.a. RRM, RBD, or RNP domain)	Translation, ribosomal structure and biogenesis
T28D9.4	0.00046464	-1.11581	down	--	--	--	--	--	--	Lipid transport and metabolism
M01F1.9	1.64407e-05	-1.11586	down	--	--	--	--	Function unknown	Rgp1	Function unknown
lin-3	1.03909e-07	-1.11609	down	--	--	--	--	--	EGF-like domain	General function prediction only
D1086.1	0.000269921	-1.11684	down	--	--	--	--	--	Domain of unknown function (DUF19)	General function prediction only
gei-14	2.05726e-08	-1.11697	down	--	--	--	--	--	--	Posttranslational modification, protein turnover, chaperones
F59E12.1	7.13908e-05	-1.1175	down	--	Molecular Function: protein binding (GO:0005515);;	--	--	--	Bromodomain	Function unknown
chil-14	1.815e-06	-1.11841	down	--	--	--	--	Carbohydrate transport and metabolism	--	Lipid transport and metabolism
tofu-6	1.44853e-08	-1.12023	down	--	Molecular Function: nucleic acid binding (GO:0003676);;	--	--	--	RNA recognition motif. (a.k.a. RRM, RBD, or RNP domain)	Intracellular trafficking, secretion, and vesicular transport
tag-63	9.37864e-07	-1.1221	down	--	--	--	--	--	--	Function unknown
npp-11	0.000133658	-1.12385	down	--	--	K14306|3.29091e-144|cel:CELE_F53F10.5|npp-11; Protein NPP-11; K14306 nuclear pore complex protein Nup62 (A)	RNA transport (ko03013)	Nuclear structure	Nucleoporin FG repeat region;; Nsp1-like C-terminal region	Function unknown
Y48G1C.13	0.000481885	-1.12416	down	--	--	--	--	--	Chitin binding Peritrophin-A domain	Signal transduction mechanisms
hcp-3	3.51203e-06	-1.12442	down	Chromatin structure and dynamics	Molecular Function: DNA binding (GO:0003677);;	--	--	Chromatin structure and dynamics	Core histone H2A/H2B/H3/H4;; Histone-like transcription factor (CBF/NF-Y) and archaeal histone	Transcription
dpl-1	0.000291159	-1.1255	down	--	Molecular Function: sequence-specific DNA binding transcription factor activity (GO:0003700);; Cellular Component: transcription factor complex (GO:0005667);; Biological Process: regulation of transcription, DNA-templated (GO:0006355);;	K09394|0|cel:CELE_T23G7.1|dpl-1; Protein DPL-1; K09394 transcription factor Dp, invertebrate (A)	--	Transcription	Transcription factor DP;; E2F/DP family winged-helix DNA-binding domain	General function prediction only
dhs-25	2.90996e-10	-1.12556	down	Lipid transport and metabolism;; Secondary metabolites biosynthesis, transport and catabolism;; General function prediction only	Molecular Function: catalytic activity (GO:0003824);; Molecular Function: coenzyme binding (GO:0050662);;	--	--	Lipid transport and metabolism	short chain dehydrogenase;; Enoyl-(Acyl carrier protein) reductase;; KR domain	Function unknown
prom-1	2.40509e-05	-1.12655	down	--	--	--	--	--	--	Intracellular trafficking, secretion, and vesicular transport
tpxl-1	1.34881e-06	-1.12776	down	--	--	--	--	--	--	Cytoskeleton
F14D12.1	0.000103986	-1.12969	down	--	--	--	--	--	--	Signal transduction mechanisms
M04C9.1	4.74031e-06	-1.13072	down	--	--	--	--	Posttranslational modification, protein turnover, chaperones	Caenorhabditis elegans protein of unknown function (DUF976)	Posttranslational modification, protein turnover, chaperones
mut-7	8.30654e-05	-1.13102	down	--	Molecular Function: nucleic acid binding (GO:0003676);; Biological Process: nucleobase-containing compound metabolic process (GO:0006139);; Molecular Function: 3'-5' exonuclease activity (GO:0008408);;	--	--	Replication, recombination and repair	3'-5' exonuclease;; Mut7-C RNAse domain	Intracellular trafficking, secretion, and vesicular transport
unc-40	0.00230635	-1.13223	down	--	Molecular Function: protein binding (GO:0005515);;	--	--	Signal transduction mechanisms	Fibronectin type III domain;; Immunoglobulin I-set domain;; Immunoglobulin domain;; Immunoglobulin domain;; Immunoglobulin V-set domain;; Interferon-alpha/beta receptor, fibronectin type III;; Immunoglobulin domain;; CD80-like C2-set immunoglobulin domain	Intracellular trafficking, secretion, and vesicular transport
fbxc-50	0.00739629	-1.13276	down	--	Molecular Function: protein binding (GO:0005515);;	--	--	--	Domain of unknown function (DUF3557)	General function prediction only
F54D11.4	0.00138201	-1.13352	down	--	--	K16719|6.78097e-121|cel:CELE_F54D11.4|F54D11.4; Protein F54D11.4; K16719 regulatory NSL complex subunit 3 (A)	--	--	--	Lipid transport and metabolism
F21C10.9	4.93164e-10	-1.1341	down	--	--	--	--	--	Acetyltransferase (GNAT) domain	Cytoskeleton
Y47D7A.6	0.000941296	-1.13415	down	--	--	--	--	--	--	Function unknown
F54B11.11	0.00369572	-1.13444	down	--	--	--	--	--	CUB-like domain	General function prediction only
C05G5.1	1.84503e-07	-1.13509	down	--	Cellular Component: integral component of membrane (GO:0016021);; Biological Process: transmembrane transport (GO:0055085);;	K12306|0|cel:CELE_C05G5.1|C05G5.1; Protein C05G5.1; K12306 MFS transporter, FLVCR family, MFS-domain-containing protein 7 (A)	--	General function prediction only	Major Facilitator Superfamily	Function unknown
ZK550.2	4.23628e-06	-1.1365	down	--	Cellular Component: integral component of membrane (GO:0016021);; Biological Process: transmembrane transport (GO:0055085);;	--	--	General function prediction only	Major Facilitator Superfamily	Posttranslational modification, protein turnover, chaperones
C24H12.5	1.71289e-05	-1.13687	down	--	--	--	--	Function unknown	--	Function unknown
mat-3	8.54682e-05	-1.1379	down	General function prediction only	Molecular Function: protein binding (GO:0005515);;	K03355|0|cel:CELE_F10C5.1|mat-3; Protein MAT-3; K03355 anaphase-promoting complex subunit 8 (A)	Ubiquitin mediated proteolysis (ko04120)	Cell cycle control, cell division, chromosome partitioning;; Posttranslational modification, protein turnover, chaperones	Tetratricopeptide repeat;; Tetratricopeptide repeat;; TPR repeat;; Tetratricopeptide repeat;; Tetratricopeptide repeat;; Tetratricopeptide repeat;; Tetratricopeptide repeat;; Tetratricopeptide repeat;; Tetratricopeptide repeat;; Anaphase promoting complex subunit 8 / Cdc23;; Tetratricopeptide repeat	Cell cycle control, cell division, chromosome partitioning
mct-5	6.3892e-05	-1.14017	down	Carbohydrate transport and metabolism;; Amino acid transport and metabolism;; Inorganic ion transport and metabolism;; General function prediction only	Cellular Component: integral component of membrane (GO:0016021);; Biological Process: transmembrane transport (GO:0055085);;	--	--	Carbohydrate transport and metabolism	Major Facilitator Superfamily	Energy production and conversion
rcor-1	9.57772e-09	-1.1407	down	--	--	--	--	Transcription	Myb-like DNA-binding domain;; GATA zinc finger;; ELM2 domain	Transcription
xpo-2	0.00135639	-1.14091	down	Cell cycle control, cell division, chromosome partitioning	Molecular Function: protein binding (GO:0005515);; Biological Process: intracellular protein transport (GO:0006886);; Molecular Function: Ran GTPase binding (GO:0008536);;	K18423|0|cel:CELE_Y48G1A.5|xpo-2; Protein XPO-2; K18423 exportin-2 (importin alpha re-exporter) (A)	--	Nuclear structure;; Intracellular trafficking, secretion, and vesicular transport	Cse1;; CAS/CSE protein, C-terminus;; Importin-beta N-terminal domain	General function prediction only
ZK813.1	8.786e-09	-1.14187	down	--	Biological Process: multicellular organismal development (GO:0007275);; Cellular Component: chorion (GO:0042600);;	--	--	--	Chorion family 2	General function prediction only
mtm-9	1.62336e-08	-1.14313	down	--	--	K18084|0|cel:CELE_Y39H10A.3|mtm-9; Protein MTM-9, isoform A; K18084 myotubularin-related protein 9 (A)	--	General function prediction only	Myotubularin-like phosphatase domain	General function prediction only
F54D12.4	0.00137989	-1.14371	down	--	--	--	--	--	--	General function prediction only
msp-57	4.44088e-05	-1.14436	down	--	--	--	--	--	MSP (Major sperm protein) domain	Signal transduction mechanisms
cdt-1	0.00027793	-1.14459	down	--	--	K10727|0|cel:CELE_Y54E10A.15|cdt-1; Protein CDT-1; K10727 chromatin licensing and DNA replication factor 1 (A)	--	Replication, recombination and repair	DNA replication factor CDT1 like	Translation, ribosomal structure and biogenesis
Y34D9A.3	5.80379e-05	-1.14482	down	--	--	--	--	--	--	General function prediction only
C05D9.9	7.78997e-06	-1.14543	down	--	--	--	--	General function prediction only;; Signal transduction mechanisms	--	Extracellular structures
nep-10	4.38152e-07	-1.14596	down	Posttranslational modification, protein turnover, chaperones	Molecular Function: metalloendopeptidase activity (GO:0004222);; Biological Process: proteolysis (GO:0006508);;	--	--	Amino acid transport and metabolism	Peptidase family M13;; Peptidase family M13	Amino acid transport and metabolism
zyg-1	1.1059e-08	-1.14779	down	General function prediction only;; Signal transduction mechanisms;; Transcription;; Replication, recombination and repair	Molecular Function: protein kinase activity (GO:0004672);; Molecular Function: ATP binding (GO:0005524);; Biological Process: protein phosphorylation (GO:0006468);; Cellular Component: membrane (GO:0016020);; Molecular Function: phosphotransferase activity, alcohol group as acceptor (GO:0016773);;	K08863|0|cel:CELE_F59E12.2|zyg-1; Protein ZYG-1; K08863 polo-like kinase 4 [EC:2.7.11.21] (A)	FoxO signaling pathway (ko04068)	Signal transduction mechanisms	Protein kinase domain;; Protein tyrosine kinase;; Lipopolysaccharide kinase (Kdo/WaaP) family	Function unknown
nhr-161	0.000839419	-1.1482	down	--	Molecular Function: sequence-specific DNA binding transcription factor activity (GO:0003700);; Cellular Component: nucleus (GO:0005634);; Biological Process: regulation of transcription, DNA-templated (GO:0006355);; Molecular Function: zinc ion binding (GO:0008270);; Biological Process: steroid hormone mediated signaling pathway (GO:0043401);; Molecular Function: sequence-specific DNA binding (GO…	--	--	Signal transduction mechanisms	Ligand-binding domain of nuclear hormone receptor;; Zinc finger, C4 type (two domains)	Function unknown
msrp-3	0.00142289	-1.14877	down	--	--	--	--	--	--	Function unknown
T01C3.3	1.53849e-09	-1.1498	down	--	Molecular Function: metal ion binding (GO:0046872);;	--	--	Posttranslational modification, protein turnover, chaperones	Ring finger domain;; Zinc finger, C3HC4 type (RING finger)	Function unknown
Y54G11A.7	3.28481e-08	-1.15022	down	--	--	--	--	Function unknown	--	Inorganic ion transport and metabolism
Y75B8A.13	0.00291978	-1.15056	down	--	--	--	--	--	--	Transcription
F19H8.2	2.90016e-05	-1.15081	down	--	--	--	--	--	--	General function prediction only
pho-7	2.819e-07	-1.15112	down	--	Molecular Function: acid phosphatase activity (GO:0003993);;	--	--	Lipid transport and metabolism	Histidine phosphatase superfamily (branch 2);; Histidine phosphatase superfamily (branch 1)	Carbohydrate transport and metabolism;; Posttranslational modification, protein turnover, chaperones;; Intracellular trafficking, secretion, and vesicular transport
C30F12.3	7.87568e-09	-1.15168	down	--	--	--	--	--	--	Function unknown
Y54F10AM.11	2.50588e-07	-1.15245	down	--	Molecular Function: protein binding (GO:0005515);;	--	--	--	BTB/POZ domain	Signal transduction mechanisms
kca-1	1.81958e-09	-1.15286	down	--	--	--	--	--	--	Intracellular trafficking, secretion, and vesicular transport
smc-3	0.00275607	-1.15598	down	Cell cycle control, cell division, chromosome partitioning	Molecular Function: protein binding (GO:0005515);; Molecular Function: ATP binding (GO:0005524);; Cellular Component: chromosome (GO:0005694);; Biological Process: chromosome organization (GO:0051276);;	K06669|0|cbr:CBG13206|Cbr-smc-3; C. briggsae CBR-SMC-3 protein; K06669 structural maintenance of chromosome 3 (chondroitin sulfate proteoglycan 6) (A)	--	Cell cycle control, cell division, chromosome partitioning	RecF/RecN/SMC N terminal domain;; SMC proteins Flexible Hinge Domain;; AAA domain;; AAA domain	Signal transduction mechanisms
Y50D4B.6	6.43507e-06	-1.15601	down	General function prediction only;; Signal transduction mechanisms;; Transcription;; Replication, recombination and repair	Molecular Function: protein kinase activity (GO:0004672);; Molecular Function: ATP binding (GO:0005524);; Biological Process: protein phosphorylation (GO:0006468);;	--	--	Signal transduction mechanisms	Protein tyrosine kinase;; Protein kinase domain	General function prediction only
F10C2.4	2.48459e-05	-1.15717	down	Replication, recombination and repair	Molecular Function: nucleotide binding (GO:0000166);; Molecular Function: DNA binding (GO:0003677);; Molecular Function: 3'-5' exonuclease activity (GO:0008408);;	K02327|0|cel:CELE_F10C2.4|F10C2.4; Protein F10C2.4; K02327 DNA polymerase delta subunit 1 [EC:2.7.7.7] (A)	Purine metabolism (ko00230);; Pyrimidine metabolism (ko00240);; DNA replication (ko03030);; Base excision repair (ko03410);; Nucleotide excision repair (ko03420);; Mismatch repair (ko03430);; Homologous recombination (ko03440)	Replication, recombination and repair	DNA polymerase family B;; DNA polymerase family B, exonuclease domain;; C4-type zinc-finger of DNA polymerase delta	Carbohydrate transport and metabolism
perm-2	3.89182e-06	-1.15811	down	--	--	--	--	--	--	Extracellular structures
acs-19	7.66322e-07	-1.15842	down	Lipid transport and metabolism	Molecular Function: catalytic activity (GO:0003824);; Biological Process: metabolic process (GO:0008152);;	K01895|0|cel:CELE_C36A4.9|acs-19; Protein ACS-19, isoform B; K01895 acetyl-CoA synthetase [EC:6.2.1.1] (A)	Glycolysis / Gluconeogenesis (ko00010);; Pyruvate metabolism (ko00620);; Propanoate metabolism (ko00640);; Carbon metabolism (ko01200)	Lipid transport and metabolism	AMP-binding enzyme;; AMP-binding enzyme C-terminal domain	Carbohydrate transport and metabolism
B0281.4	0.000774111	-1.159	down	--	--	--	--	Inorganic ion transport and metabolism	--	Inorganic ion transport and metabolism
F01G4.4	0.00109206	-1.15953	down	--	--	--	--	--	--	Secondary metabolites biosynthesis, transport and catabolism
lgc-32	8.6785e-06	-1.1607	down	--	Molecular Function: extracellular ligand-gated ion channel activity (GO:0005230);; Biological Process: ion transport (GO:0006811);; Cellular Component: integral component of membrane (GO:0016021);;	--	--	Signal transduction mechanisms	Neurotransmitter-gated ion-channel ligand binding domain	Signal transduction mechanisms
Y54E2A.8	4.59123e-08	-1.16137	down	--	--	--	--	--	--	General function prediction only
Y65A5A.2	5.1203e-05	-1.16246	down	--	--	--	--	--	--	General function prediction only
B0393.3	3.53277e-05	-1.16274	down	--	Molecular Function: protein binding (GO:0005515);;	--	--	General function prediction only	Leucine Rich repeat	Posttranslational modification, protein turnover, chaperones
C41G7.3	5.52984e-09	-1.16332	down	--	Molecular Function: RNA binding (GO:0003723);;	--	--	--	KH domain	General function prediction only
ule-3	4.89676e-12	-1.16346	down	--	--	--	--	--	--	General function prediction only
M79.2	0.000369437	-1.16375	down	Lipid transport and metabolism	Biological Process: metabolic process (GO:0008152);; Molecular Function: transferase activity, transferring acyl groups (GO:0016746);;	--	--	Lipid transport and metabolism	Acyltransferase	Lipid transport and metabolism
spr-5	5.24735e-09	-1.16383	down	Amino acid transport and metabolism	Molecular Function: protein binding (GO:0005515);; Molecular Function: oxidoreductase activity (GO:0016491);; Biological Process: oxidation-reduction process (GO:0055114);;	K11450|0|cel:CELE_Y40B1B.6|spr-5; Protein SPR-5; K11450 lysine-specific histone demethylase 1 [EC:1.-.-.-] (A)	--	Secondary metabolites biosynthesis, transport and catabolism	Flavin containing amine oxidoreductase;; SWIRM domain;; NAD(P)-binding Rossmann-like domain;; FAD binding domain;; Pyridine nucleotide-disulphide oxidoreductase;; HI0933-like protein;; Pyridine nucleotide-disulphide oxidoreductase;; Thi4 family;; FAD binding domain	Secondary metabolites biosynthesis, transport and catabolism
pbrm-1	0.00433209	-1.16522	down	Chromatin structure and dynamics;; Transcription	Molecular Function: chromatin binding (GO:0003682);; Molecular Function: protein binding (GO:0005515);;	K11757|0|cbr:CBG11867|Cbr-pbrm-1; C. briggsae CBR-PBRM-1 protein; K11757 protein polybromo-1 (A)	--	Chromatin structure and dynamics;; Transcription	Bromodomain;; BAH domain;; HMG (high mobility group) box;; HMG-box domain	Signal transduction mechanisms;; Cytoskeleton
cpg-4	3.95808e-09	-1.16535	down	--	--	--	--	--	Chondroitin proteoglycan 4	General function prediction only
T12G3.2	0.00032024	-1.16592	down	--	--	--	--	--	--	General function prediction only
Y39E4B.5	2.26502e-05	-1.16664	down	Carbohydrate transport and metabolism;; Amino acid transport and metabolism;; Inorganic ion transport and metabolism;; General function prediction only	Cellular Component: integral component of membrane (GO:0016021);; Molecular Function: transmembrane transporter activity (GO:0022857);; Biological Process: transmembrane transport (GO:0055085);;	--	--	Carbohydrate transport and metabolism	Sugar (and other) transporter;; Major Facilitator Superfamily	Function unknown
R06A4.2	2.1437e-08	-1.16709	down	--	--	--	--	--	--	Signal transduction mechanisms
dmsr-2	9.21316e-05	-1.16726	down	--	Molecular Function: G-protein coupled receptor activity (GO:0004930);; Biological Process: G-protein coupled receptor signaling pathway (GO:0007186);; Molecular Function: G-protein coupled peptide receptor activity (GO:0008528);; Cellular Component: integral component of membrane (GO:0016021);;	--	--	--	Serpentine type 7TM GPCR chemoreceptor Srw;; 7 transmembrane receptor (rhodopsin family);; Serpentine type 7TM GPCR chemoreceptor Srx	General function prediction only
hsr-9	0.00152898	-1.16795	down	--	--	--	--	Replication, recombination and repair	BRCA1 C Terminus (BRCT) domain	Energy production and conversion
F13H8.3	0.00212812	-1.16955	down	--	--	--	--	Nucleotide transport and metabolism	Inosine-uridine preferring nucleoside hydrolase	Function unknown
#N/A	0.000144489	-1.17018	down	--	--	K06633|9.15177e-46|cel:CELE_Y53C12A.1|wee-1.3; Protein WEE-1.3; K06633 membrane-associated tyrosine- and threonine-specific cdc2-inhibitory kinase [EC:2.7.11.1] (A)	--	--	--	Extracellular structures
ani-2	0.00189461	-1.17215	down	--	--	K18621|0|cel:CELE_K10B2.5|ani-2; Protein ANI-2; K18621 actin-binding protein anillin (A)	--	Cell cycle control, cell division, chromosome partitioning;; Cytoskeleton	Cell division protein anillin;; PH domain	Posttranslational modification, protein turnover, chaperones
col-179	8.567e-07	-1.17284	down	--	Molecular Function: structural constituent of cuticle (GO:0042302);;	--	--	Extracellular structures	Collagen triple helix repeat (20 copies);; Nematode cuticle collagen N-terminal domain	General function prediction only
R09B3.2	0.00105565	-1.1745	down	General function prediction only	--	--	--	RNA processing and modification	RNA recognition motif. (a.k.a. RRM, RBD, or RNP domain);; RNA recognition motif (a.k.a. RRM, RBD, or RNP domain);; RNA recognition motif. (a.k.a. RRM, RBD, or RNP domain)	Replication, recombination and repair
acs-1	3.44457e-09	-1.17557	down	Lipid transport and metabolism;; Secondary metabolites biosynthesis, transport and catabolism	Molecular Function: catalytic activity (GO:0003824);; Biological Process: metabolic process (GO:0008152);;	--	--	Lipid transport and metabolism	AMP-binding enzyme;; AMP-binding enzyme C-terminal domain	Signal transduction mechanisms
mei-1	1.70002e-07	-1.17572	down	Posttranslational modification, protein turnover, chaperones	Molecular Function: ATP binding (GO:0005524);; Biological Process: DNA repair (GO:0006281);; Biological Process: DNA recombination (GO:0006310);; Molecular Function: four-way junction helicase activity (GO:0009378);;	K07767|0|cel:CELE_T01G9.5|mei-1; Protein MEI-1, isoform B; K07767 katanin p60 ATPase-containing subunit A1 [EC:3.6.4.3] (A)	--	Posttranslational modification, protein turnover, chaperones	ATPase family associated with various cellular activities (AAA);; AAA domain (dynein-related subfamily);; Holliday junction DNA helicase ruvB N-terminus	Function unknown
cdc-25.1	2.64621e-06	-1.1765	down	Cell cycle control, cell division, chromosome partitioning	--	--	--	Cell cycle control, cell division, chromosome partitioning	Rhodanese-like domain	Function unknown
perm-4	6.91274e-06	-1.17697	down	--	--	--	--	--	--	Extracellular structures
rfc-2	3.14604e-09	-1.1773	down	Replication, recombination and repair	Molecular Function: ATP binding (GO:0005524);; Biological Process: DNA repair (GO:0006281);; Biological Process: DNA recombination (GO:0006310);; Molecular Function: four-way junction helicase activity (GO:0009378);;	K10755|0|cel:CELE_F58F6.4|rfc-2; Protein RFC-2; K10755 replication factor C subunit 2/4 (A)	DNA replication (ko03030);; Nucleotide excision repair (ko03420);; Mismatch repair (ko03430)	Replication, recombination and repair	Replication factor C C-terminal domain;; ATPase family associated with various cellular activities (AAA);; DNA polymerase III, delta subunit;; AAA domain;; Rad17 cell cycle checkpoint protein;; AAA ATPase domain;; Viral (Superfamily 1) RNA helicase;; Holliday junction DNA helicase ruvB N-terminus	Extracellular structures
C49C8.3	0.00485136	-1.17835	down	--	--	--	--	--	--	Function unknown
lin-36	0.000927525	-1.17838	down	--	--	--	--	--	THAP domain	Cell cycle control, cell division, chromosome partitioning
let-99	4.76297e-05	-1.17866	down	--	Biological Process: intracellular signal transduction (GO:0035556);;	--	--	--	Domain found in Dishevelled, Egl-10, and Pleckstrin (DEP)	Function unknown
C45E5.1	1.18304e-08	-1.17951	down	Carbohydrate transport and metabolism	--	--	--	Inorganic ion transport and metabolism	Haloacid dehalogenase-like hydrolase;; haloacid dehalogenase-like hydrolase;; HAD-hyrolase-like;; Mitochondrial PGP phosphatase	General function prediction only
swsn-7	4.80582e-06	-1.17966	down	--	Molecular Function: DNA binding (GO:0003677);;	K11765|0|cel:CELE_C08B11.3|swsn-7; Protein SWSN-7; K11765 AT-rich interactive domain-containing protein 2 (A)	--	Transcription	ARID/BRIGHT DNA binding domain	Transcription
rga-3	5.21939e-05	-1.18051	down	--	Biological Process: signal transduction (GO:0007165);;	--	--	Signal transduction mechanisms	RhoGAP domain	General function prediction only
F52C12.1	2.20485e-05	-1.18117	down	--	Cellular Component: nucleus (GO:0005634);; Biological Process: DNA repair (GO:0006281);; Molecular Function: phosphoric diester hydrolase activity (GO:0008081);;	K10862|0|cel:CELE_F52C12.1|F52C12.1; Protein F52C12.1; K10862 tyrosyl-DNA phosphodiesterase 1 [EC:3.1.4.-] (A)	--	Replication, recombination and repair	Tyrosyl-DNA phosphodiesterase	Transcription
rhy-1	4.19675e-08	-1.18132	down	Lipid transport and metabolism	Molecular Function: transferase activity, transferring acyl groups other than amino-acyl groups (GO:0016747);;	--	--	General function prediction only	Acyltransferase family	Function unknown
chaf-2	9.24476e-08	-1.18149	down	General function prediction only	Molecular Function: protein binding (GO:0005515);;	K10751|0|cel:CELE_Y71G12B.1|chaf-2; Protein CHAF-2, isoform A; K10751 chromatin assembly factor 1 subunit B (A)	--	Chromatin structure and dynamics;; Replication, recombination and repair	WD domain, G-beta repeat	Defense mechanisms
Y49F6B.9	2.65359e-08	-1.18282	down	--	--	K11972|0|cel:CELE_Y49F6B.9|Y49F6B.9; Protein Y49F6B.9, isoform B; K11972 E3 ubiquitin-protein ligase RNF19A [EC:6.3.2.19] (A)	--	Posttranslational modification, protein turnover, chaperones	IBR domain	Function unknown
ZK669.2	0.00367421	-1.18376	down	--	--	--	--	Posttranslational modification, protein turnover, chaperones	Gamma interferon inducible lysosomal thiol reductase (GILT)	Signal transduction mechanisms
T07C4.3	1.35095e-05	-1.18552	down	--	--	--	--	--	--	General function prediction only
grd-10	3.8751e-06	-1.1869	down	--	--	--	--	--	Ground-like domain	Signal transduction mechanisms
Y37D8A.5	4.94301e-07	-1.1874	down	--	--	--	--	--	Interactor of ZYG-11	Intracellular trafficking, secretion, and vesicular transport
wdr-5.3	0.00101946	-1.18782	down	General function prediction only	Molecular Function: protein binding (GO:0005515);;	--	--	General function prediction only	WD domain, G-beta repeat;; Eukaryotic translation initiation factor eIF2A;; Nucleoporin Nup120/160	General function prediction only
set-5	0.00100734	-1.18787	down	--	--	--	--	--	Domain of unknown function (DUF545)	Replication, recombination and repair
R03H10.4	0.00613341	-1.1915	down	--	--	--	--	--	TRA-1 regulated protein R03H10.4	Function unknown
htp-3	8.56884e-05	-1.19223	down	--	--	--	--	--	HORMA domain	Function unknown
zip-11	0.0019668	-1.19498	down	--	Molecular Function: sequence-specific DNA binding transcription factor activity (GO:0003700);; Biological Process: regulation of transcription, DNA-templated (GO:0006355);;	--	--	Transcription	bZIP transcription factor;; Basic region leucine zipper	Transcription
ced-3	0.000836288	-1.19563	down	--	Biological Process: regulation of apoptotic process (GO:0042981);;	K04489|0|cel:CELE_C48D1.2|ced-3; Protein CED-3, isoform A; K04489 caspase invertebrate, apoptosis-related cysteine protease [EC:3.4.22.-] (A)	--	Cell cycle control, cell division, chromosome partitioning	Caspase domain;; Caspase recruitment domain	General function prediction only
ccar-1	0.000162998	-1.19628	down	--	--	--	--	General function prediction only	DBC1;; S1-like;; SAP domain	Signal transduction mechanisms
cpb-1	0.00137921	-1.19636	down	--	Molecular Function: nucleic acid binding (GO:0003676);;	K02602|0|cel:CELE_C40H1.1|cpb-1; Protein CPB-1; K02602 cytoplasmic polyadenylation element-binding protein (A)	Dorso-ventral axis formation (ko04320)	Translation, ribosomal structure and biogenesis	RNA recognition motif. (a.k.a. RRM, RBD, or RNP domain);; RNA recognition motif (a.k.a. RRM, RBD, or RNP domain)	General function prediction only
W02D9.6	0.000138979	-1.19655	down	--	--	--	--	--	--	Replication, recombination and repair
mcm-5	8.836e-09	-1.19703	down	Replication, recombination and repair	Molecular Function: DNA binding (GO:0003677);; Molecular Function: ATP binding (GO:0005524);; Biological Process: DNA replication initiation (GO:0006270);; Molecular Function: ATPase activity (GO:0016887);;	K02209|0|cel:CELE_R10E4.4|mcm-5; Protein MCM-5; K02209 DNA replication licensing factor MCM5 [EC:3.6.4.12] (A)	DNA replication (ko03030)	Replication, recombination and repair	MCM2/3/5 family;; MCM N-terminal domain;; Magnesium chelatase, subunit ChlI;; AAA domain (dynein-related subfamily)	Function unknown
hmg-1.1	3.65234e-11	-1.19855	down	Chromatin structure and dynamics	--	--	--	General function prediction only	HMG (high mobility group) box;; HMG-box domain	Replication, recombination and repair
pnk-4	2.53303e-08	-1.19918	down	--	Molecular Function: pantothenate kinase activity (GO:0004594);; Molecular Function: ATP binding (GO:0005524);; Biological Process: coenzyme A biosynthetic process (GO:0015937);;	K09680|0|cel:CELE_C42D8.3|pnk-4; Protein PNK-4; K09680 type II pantothenate kinase [EC:2.7.1.33] (A)	Pantothenate and CoA biosynthesis (ko00770)	Coenzyme transport and metabolism	Fumble;; Protein of unknown function DUF89	General function prediction only
F33H1.4	0.00560985	-1.1994	down	--	--	--	--	--	--	Function unknown
tag-349	2.37482e-10	-1.2	down	--	--	K11968|0|cbr:CBG20248|Cbr-ari-1; C. briggsae CBR-ARI-1 protein; K11968 ariadne-1 (A)	--	Posttranslational modification, protein turnover, chaperones	IBR domain	General function prediction only
Y18D10A.11	8.51451e-10	-1.20114	down	--	--	--	--	--	--	Signal transduction mechanisms;; Defense mechanisms
fbxc-45	2.59644e-06	-1.20152	down	--	--	--	--	--	--	Signal transduction mechanisms;; Defense mechanisms
clec-7	1.77299e-06	-1.20165	down	--	--	--	--	Signal transduction mechanisms;; Defense mechanisms	Lectin C-type domain;; CUB domain;; UL45 protein	Signal transduction mechanisms;; Defense mechanisms
lag-1	0.00989113	-1.20241	down	--	Molecular Function: RNA polymerase II core promoter proximal region sequence-specific DNA binding (GO:0000978);; Molecular Function: RNA polymerase II core promoter proximal region sequence-specific DNA binding transcription factor activity (GO:0000982);; Molecular Function: DNA binding (GO:0003677);; Molecular Function: sequence-specific DNA binding transcription factor activity (GO:0003700);; C…	K06053|0|cel:CELE_K08B4.1|lag-1; Protein LAG-1, isoform A; K06053 recombining binding protein suppressor of hairless (A)	Notch signaling pathway (ko04330)	Transcription	Beta-trefoil DNA-binding domain;; LAG1, DNA binding	General function prediction only
Y37D8A.4	1.3918e-05	-1.20328	down	--	--	--	--	--	SH2 domain	Intracellular trafficking, secretion, and vesicular transport
him-6	1.31683e-07	-1.20405	down	Replication, recombination and repair	Molecular Function: nucleic acid binding (GO:0003676);; Molecular Function: ATP binding (GO:0005524);; Cellular Component: intracellular (GO:0005622);; Biological Process: DNA replication (GO:0006260);; Biological Process: DNA repair (GO:0006281);; Molecular Function: ATP-dependent 3'-5' DNA helicase activity (GO:0043140);;	K10901|0|cel:CELE_T04A11.6|him-6; Protein HIM-6; K10901 bloom syndrome protein [EC:3.6.4.12] (A)	Homologous recombination (ko03440);; Fanconi anemia pathway (ko03460)	Replication, recombination and repair	RQC domain;; DEAD/DEAH box helicase;; Helicase conserved C-terminal domain;; HRDC domain	General function prediction only
mif-4	0.00137306	-1.20516	down	--	--	--	--	Defense mechanisms	Macrophage migration inhibitory factor (MIF)	Intracellular trafficking, secretion, and vesicular transport
gld-3	3.78717e-09	-1.20675	down	--	--	--	--	--	--	General function prediction only
gst-16	0.00302468	-1.20703	down	--	Molecular Function: protein binding (GO:0005515);;	--	--	Posttranslational modification, protein turnover, chaperones	Glutathione S-transferase, N-terminal domain;; Glutathione S-transferase, N-terminal domain;; Glutathione S-transferase, C-terminal domain	Posttranslational modification, protein turnover, chaperones
F59E12.9	3.63464e-10	-1.20808	down	--	--	--	--	--	--	Function unknown
taf-2	0.000423667	-1.20985	down	--	Molecular Function: metallopeptidase activity (GO:0008237);; Molecular Function: zinc ion binding (GO:0008270);;	K03128|0|cel:CELE_Y37E11B.4|taf-2; Protein TAF-2; K03128 transcription initiation factor TFIID subunit 2 (A)	Basal transcription factors (ko03022)	Transcription	Peptidase family M1	General function prediction only
abhd-3.2	7.39892e-10	-1.21291	down	General function prediction only	--	K13696|0|cbr:CBG08080|Hypothetical protein CBG08080; K13696 abhydrolase domain-containing protein 1/3 (A)	--	General function prediction only	Alpha/beta hydrolase family	Carbohydrate transport and metabolism
F13C5.5	4.91508e-09	-1.21453	down	--	--	--	--	--	--	Function unknown
clec-223	0.000213051	-1.21512	down	--	--	--	--	Signal transduction mechanisms;; Defense mechanisms	--	Function unknown
R07C3.13	1.38792e-06	-1.21555	down	--	--	--	--	--	--	Function unknown
mcd-1	7.74854e-06	-1.2202	down	--	--	--	--	--	--	Chromatin structure and dynamics
B0035.6	0.000274522	-1.22055	down	--	--	--	--	--	--	Posttranslational modification, protein turnover, chaperones
ule-5	1.26986e-06	-1.22069	down	--	--	--	--	--	--	Function unknown
cpg-3	8.08779e-12	-1.22297	down	--	--	--	--	--	--	Transcription
C53H9.2	3.48584e-12	-1.22307	down	General function prediction only	Molecular Function: GTP binding (GO:0005525);;	K14539|0|cbr:CBG22213|Hypothetical protein CBG22213; K14539 large subunit GTPase 1 [EC:3.6.1.-] (A)	Ribosome biogenesis in eukaryotes (ko03008)	General function prediction only	50S ribosome-binding GTPase;; Ferrous iron transport protein B	General function prediction only
F58G1.2	1.27422e-09	-1.22413	down	General function prediction only	--	--	--	General function prediction only	Zinc finger, C2H2 type	General function prediction only
pals-32	7.14038e-05	-1.22478	down	--	--	--	--	--	--	Function unknown
klp-16	3.41862e-06	-1.2258	down	Cytoskeleton	Molecular Function: microtubule motor activity (GO:0003777);; Molecular Function: ATP binding (GO:0005524);; Biological Process: microtubule-based movement (GO:0007018);; Molecular Function: microtubule binding (GO:0008017);;	--	--	Cytoskeleton	Kinesin motor domain	General function prediction only
Y54G11A.3	2.36984e-10	-1.22607	down	Replication, recombination and repair;; Transcription;; Translation, ribosomal structure and biogenesis	Molecular Function: nucleic acid binding (GO:0003676);; Molecular Function: ATP binding (GO:0005524);;	K17043|0|cel:CELE_Y54G11A.3|Y54G11A.3; Protein Y54G11A.3; K17043 ATP-dependent RNA helicase DDX43 [EC:3.6.4.13] (A)	--	RNA processing and modification	DEAD/DEAH box helicase;; Helicase conserved C-terminal domain;; SNF2 family N-terminal domain	Inorganic ion transport and metabolism
srh-212	0.00357597	-1.22632	down	--	--	K08473|0|cel:CELE_T22F3.6|srh-212; Protein SRH-212; K08473 nematode chemoreceptor (A)	--	--	Serpentine type 7TM GPCR chemoreceptor Srh;; Serpentine type 7TM GPCR chemoreceptor Sri;; Serpentine type 7TM GPCR chemoreceptor Srd;; Serpentine type 7TM GPCR chemoreceptor Str	Carbohydrate transport and metabolism
rec-8	0.00178808	-1.22677	down	--	Molecular Function: protein binding (GO:0005515);;	--	--	--	N terminus of Rad21 / Rec8 like protein	General function prediction only
icp-1	5.70412e-10	-1.22782	down	--	--	K11515|0|cel:CELE_Y39G10AR.13|icp-1; Protein ICP-1; K11515 inner centromere protein (A)	--	--	Inner centromere protein, ARK binding region	Cytoskeleton
best-17	6.45325e-06	-1.22873	down	--	--	--	--	General function prediction only	Bestrophin, RFP-TM, chloride channel	Function unknown
T01H8.2	6.9072e-11	-1.22925	down	Amino acid transport and metabolism	--	--	--	Signal transduction mechanisms;; Amino acid transport and metabolism	Pyridoxal-phosphate dependent enzyme	Signal transduction mechanisms
K03B8.8	5.4056e-08	-1.23027	down	--	--	--	--	--	--	General function prediction only
mbtr-1	1.77661e-08	-1.23252	down	--	Cellular Component: nucleus (GO:0005634);; Biological Process: regulation of transcription, DNA-templated (GO:0006355);;	--	--	Transcription	mbt repeat	General function prediction only
nos-1	4.50192e-05	-1.23398	down	--	--	--	--	General function prediction only	Nanos RNA binding domain	RNA processing and modification
cin-4	1.75617e-05	-1.23527	down	Replication, recombination and repair	Molecular Function: DNA binding (GO:0003677);; Molecular Function: DNA topoisomerase type II (ATP-hydrolyzing) activity (GO:0003918);; Molecular Function: ATP binding (GO:0005524);; Biological Process: DNA topological change (GO:0006265);;	K03164|0|cel:CELE_ZK1127.7|cin-4; Protein CIN-4; K03164 DNA topoisomerase II [EC:5.99.1.3] (A)	--	Chromatin structure and dynamics	DNA gyrase/topoisomerase IV, subunit A;; Toprim domain	Replication, recombination and repair
T16G1.4	2.35423e-06	-1.23812	down	--	--	--	--	--	Protein of unknown function (DUF1679);; Ecdysteroid kinase;; Phosphotransferase enzyme family	General function prediction only
F14H3.5	0.00237937	-1.24025	down	--	--	--	--	--	--	Secondary metabolites biosynthesis, transport and catabolism
ZK669.3	4.16159e-06	-1.24351	down	--	--	--	--	Posttranslational modification, protein turnover, chaperones	Gamma interferon inducible lysosomal thiol reductase (GILT)	Signal transduction mechanisms
hcp-1	0.000458031	-1.24365	down	--	--	--	--	--	--	Function unknown
F20D6.5	5.20642e-10	-1.24383	down	--	--	--	--	--	Protein of unknown function (DUF1679);; Ecdysteroid kinase;; Phosphotransferase enzyme family	Function unknown
mel-28	0.00960747	-1.24539	down	--	Molecular Function: DNA binding (GO:0003677);;	--	--	--	--	Intracellular trafficking, secretion, and vesicular transport
mig-14	3.5585e-06	-1.24613	down	--	--	--	--	--	Wnt-binding factor required for Wnt secretion	Function unknown
pgl-3	0.001846	-1.24637	down	--	--	--	--	--	--	Chromatin structure and dynamics
pcn-1	7.55859e-08	-1.24735	down	Replication, recombination and repair	Molecular Function: DNA binding (GO:0003677);; Cellular Component: nucleus (GO:0005634);; Biological Process: regulation of DNA replication (GO:0006275);;	--	--	Replication, recombination and repair	Proliferating cell nuclear antigen, C-terminal domain;; Proliferating cell nuclear antigen, N-terminal domain;; Repair protein Rad1/Rec1/Rad17;; Hus1-like protein	General function prediction only
F47B10.5	1.45961e-06	-1.25167	down	--	--	--	--	--	--	Function unknown
C14A11.6	1.90109e-05	-1.25228	down	--	--	--	--	--	--	General function prediction only
ergo-1	6.40997e-06	-1.25299	down	--	Molecular Function: nucleic acid binding (GO:0003676);; Molecular Function: protein binding (GO:0005515);;	K11593|0|cel:CELE_R09A1.1|ergo-1; Protein ERGO-1; K11593 eukaryotic translation initiation factor 2C (A)	--	Translation, ribosomal structure and biogenesis	Piwi domain;; PAZ domain	Translation, ribosomal structure and biogenesis
gbas-1	3.03859e-09	-1.25433	down	--	--	--	--	--	Domain of unknown function (DUF545)	Signal transduction mechanisms
Y43F8B.9	0.000142626	-1.25481	down	--	--	--	--	--	--	Function unknown
acp-7	1.69151e-08	-1.25609	down	--	Molecular Function: acid phosphatase activity (GO:0003993);;	--	--	Lipid transport and metabolism	Histidine phosphatase superfamily (branch 2);; Histidine phosphatase superfamily (branch 1)	Intracellular trafficking, secretion, and vesicular transport
F55A12.6	0.000567862	-1.25642	down	--	--	--	--	--	--	Function unknown
F56E10.1	0.00292913	-1.25825	down	--	--	--	--	--	--	Function unknown
dut-1	3.97134e-11	-1.26039	down	Nucleotide transport and metabolism	--	K01520|0|cel:CELE_K07A1.2|dut-1; Protein DUT-1; K01520 dUTP pyrophosphatase [EC:3.6.1.23] (A)	Pyrimidine metabolism (ko00240)	Nucleotide transport and metabolism	dUTPase	Function unknown
ruvb-1	6.24268e-11	-1.26237	down	Transcription	Molecular Function: DNA helicase activity (GO:0003678);; Molecular Function: ATP binding (GO:0005524);; Biological Process: DNA repair (GO:0006281);; Biological Process: DNA recombination (GO:0006310);; Molecular Function: four-way junction helicase activity (GO:0009378);;	--	--	Replication, recombination and repair	TIP49 C-terminus;; ATPase family associated with various cellular activities (AAA);; Holliday junction DNA helicase ruvB N-terminus	General function prediction only
C25E10.4	0.000334234	-1.26532	down	--	--	--	--	General function prediction only	--	General function prediction only
Y76B12C.6	0.00427422	-1.26866	down	--	--	--	--	--	--	General function prediction only
osta-3	1.54729e-05	-1.26887	down	--	--	K14360|0|cel:CELE_W01D2.5|osta-3; Protein OSTA-3; K14360 organic solute transporter subunit alpha (A)	--	Signal transduction mechanisms	Organic solute transporter Ostalpha	Function unknown
F56F11.4	1.45534e-05	-1.26914	down	Posttranslational modification, protein turnover, chaperones	Molecular Function: ATP binding (GO:0005524);; Biological Process: DNA repair (GO:0006281);; Biological Process: DNA recombination (GO:0006310);; Molecular Function: four-way junction helicase activity (GO:0009378);; Molecular Function: ATPase activity (GO:0016887);;	K03066|0|cel:CELE_F56F11.4|F56F11.4; Protein F56F11.4, isoform A; K03066 26S proteasome regulatory subunit T6 (A)	Proteasome (ko03050)	Posttranslational modification, protein turnover, chaperones	ATPase family associated with various cellular activities (AAA);; AAA domain (Cdc48 subfamily);; AAA domain (dynein-related subfamily);; AAA ATPase domain;; Holliday junction DNA helicase ruvB N-terminus	General function prediction only
C34H4.5	3.2541e-06	-1.27028	down	--	--	--	--	General function prediction only	CpXC protein	General function prediction only
C39E9.12	6.56138e-12	-1.27193	down	--	--	--	--	--	SAP domain	Cytoskeleton
egl-26	4.26862e-06	-1.27198	down	--	--	--	--	--	Lecithin retinol acyltransferase	Transcription
F52D2.6	0.00163509	-1.27418	down	--	--	--	--	--	--	Function unknown
H05L14.2	0.00690913	-1.27454	down	--	--	--	--	--	--	Signal transduction mechanisms
plk-1	5.74357e-09	-1.27529	down	General function prediction only;; Signal transduction mechanisms;; Transcription;; Replication, recombination and repair	Molecular Function: protein kinase activity (GO:0004672);; Molecular Function: protein binding (GO:0005515);; Molecular Function: ATP binding (GO:0005524);; Biological Process: protein phosphorylation (GO:0006468);;	K06631|0|cel:CELE_C14B9.4|plk-1; Protein PLK-1, isoform B; K06631 polo-like kinase 1 [EC:2.7.11.21] (A)	FoxO signaling pathway (ko04068)	Cell cycle control, cell division, chromosome partitioning	Protein kinase domain;; POLO box duplicated region;; Protein tyrosine kinase;; Kinase-like	Transcription
C50E3.5	6.93343e-10	-1.27808	down	--	--	--	--	--	--	General function prediction only
nhr-114	4.68821e-12	-1.27834	down	--	Molecular Function: sequence-specific DNA binding transcription factor activity (GO:0003700);; Cellular Component: nucleus (GO:0005634);; Biological Process: regulation of transcription, DNA-templated (GO:0006355);; Molecular Function: zinc ion binding (GO:0008270);; Biological Process: steroid hormone mediated signaling pathway (GO:0043401);; Molecular Function: sequence-specific DNA binding (GO…	--	--	Signal transduction mechanisms	Zinc finger, C4 type (two domains);; Ligand-binding domain of nuclear hormone receptor	General function prediction only
xrn-2	1.48439e-07	-1.27864	down	Replication, recombination and repair;; Cell cycle control, cell division, chromosome partitioning;; RNA processing and modification	Molecular Function: nucleic acid binding (GO:0003676);; Molecular Function: exonuclease activity (GO:0004527);;	K12619|0|cel:CELE_Y48B6A.3|xrn-2; Protein XRN-2; K12619 5'-3' exoribonuclease 2 [EC:3.1.13.-] (A)	Ribosome biogenesis in eukaryotes (ko03008);; RNA degradation (ko03018)	Replication, recombination and repair;; RNA processing and modification	XRN 5'-3' exonuclease N-terminus	Replication, recombination and repair
K09C6.9	1.19331e-09	-1.27919	down	--	--	--	--	--	--	General function prediction only
ptr-2	2.22408e-05	-1.28197	down	--	Cellular Component: integral component of membrane (GO:0016021);;	--	--	General function prediction only	Patched family;; Sterol-sensing domain of SREBP cleavage-activation	Signal transduction mechanisms
clec-221	0.00581712	-1.2831	down	--	--	--	--	Signal transduction mechanisms;; Defense mechanisms	--	Function unknown
set-24	1.01173e-09	-1.28375	down	--	--	--	--	--	Domain of unknown function (DUF545)	Function unknown
cye-1	3.21658e-05	-1.28665	down	Cell cycle control, cell division, chromosome partitioning	--	K06626|0|cel:CELE_C37A2.4|cye-1; Protein CYE-1, isoform A; K06626 cyclin E (A)	--	Cell cycle control, cell division, chromosome partitioning	Cyclin, N-terminal domain	Translation, ribosomal structure and biogenesis
vit-1	0.00143739	-1.28781	down	--	Molecular Function: lipid transporter activity (GO:0005319);; Biological Process: lipid transport (GO:0006869);;	--	--	Lipid transport and metabolism	Lipoprotein amino terminal region;; Domain of unknown function (DUF1943);; von Willebrand factor type D domain	General function prediction only
ima-2	3.29801e-13	-1.289	down	Intracellular trafficking, secretion, and vesicular transport	Molecular Function: protein binding (GO:0005515);; Cellular Component: nucleus (GO:0005634);; Cellular Component: cytoplasm (GO:0005737);; Biological Process: protein import into nucleus (GO:0006606);; Molecular Function: protein transporter activity (GO:0008565);;	--	--	Intracellular trafficking, secretion, and vesicular transport	Armadillo/beta-catenin-like repeat;; Importin beta binding domain;; HEAT repeats;; HEAT-like repeat;; HEAT repeat	Signal transduction mechanisms
mei-2	4.17588e-11	-1.28951	down	--	--	--	--	--	con80 domain of Katanin	Posttranslational modification, protein turnover, chaperones
met-1	0.000300263	-1.29039	down	General function prediction only	Molecular Function: protein binding (GO:0005515);;	--	--	Intracellular trafficking, secretion, and vesicular transport	SET domain;; WW domain	Signal transduction mechanisms
sulp-5	4.76297e-05	-1.2907	down	Inorganic ion transport and metabolism	Biological Process: sulfate transport (GO:0008272);; Molecular Function: sulfate transmembrane transporter activity (GO:0015116);; Cellular Component: integral component of membrane (GO:0016021);;	K14453|0|cel:CELE_K12G11.2|sulp-5; Protein SULP-5; K14453 solute carrier family 26, other (A)	--	Inorganic ion transport and metabolism	Sulfate transporter family;; STAS domain;; Sulfate transporter N-terminal domain with GLY motif	Secondary metabolites biosynthesis, transport and catabolism
D1081.7	6.62651e-06	-1.29093	down	--	--	--	--	--	--	General function prediction only
vab-1	0.00148349	-1.29141	down	General function prediction only;; Signal transduction mechanisms;; Transcription;; Replication, recombination and repair	Molecular Function: protein kinase activity (GO:0004672);; Molecular Function: protein binding (GO:0005515);; Molecular Function: ATP binding (GO:0005524);; Biological Process: protein phosphorylation (GO:0006468);;	K05110|0|cel:CELE_M03A1.1|vab-1; Protein VAB-1, isoform B; K05110 Eph receptor B1 [EC:2.7.10.1] (A)	--	Signal transduction mechanisms	Protein tyrosine kinase;; Ephrin receptor ligand binding domain;; Protein kinase domain;; Fibronectin type III domain;; Ephrin type-A receptor 2 transmembrane domain	Signal transduction mechanisms
dhs-20	2.50679e-07	-1.29197	down	Lipid transport and metabolism;; Secondary metabolites biosynthesis, transport and catabolism;; General function prediction only	--	--	--	Secondary metabolites biosynthesis, transport and catabolism;; General function prediction only	short chain dehydrogenase;; Enoyl-(Acyl carrier protein) reductase;; KR domain;; Fungal family of unknown function (DUF1776)	General function prediction only
dhs-26	0.0070458	-1.29211	down	Lipid transport and metabolism;; Secondary metabolites biosynthesis, transport and catabolism;; General function prediction only	--	--	--	General function prediction only	short chain dehydrogenase;; Enoyl-(Acyl carrier protein) reductase;; KR domain	Secondary metabolites biosynthesis, transport and catabolism
cpl-1	1.559e-14	-1.29353	down	--	Biological Process: proteolysis (GO:0006508);; Molecular Function: cysteine-type peptidase activity (GO:0008234);;	K01365|0|cbr:CBG22599|Cbr-cpl-1; C. briggsae CBR-CPL-1 protein; K01365 cathepsin L [EC:3.4.22.15] (A)	Lysosome (ko04142);; Phagosome (ko04145)	Posttranslational modification, protein turnover, chaperones	Papain family cysteine protease;; Cathepsin propeptide inhibitor domain (I29);; Peptidase C1-like family	Posttranslational modification, protein turnover, chaperones
hil-4	6.08185e-09	-1.29433	down	--	Cellular Component: nucleosome (GO:0000786);; Molecular Function: DNA binding (GO:0003677);; Cellular Component: nucleus (GO:0005634);; Biological Process: nucleosome assembly (GO:0006334);;	K11275|1.62786e-50|cel:CELE_C18G1.5|hil-4; Protein HIL-4; K11275 histone H1/5 (A)	--	Chromatin structure and dynamics	linker histone H1 and H5 family	Chromatin structure and dynamics
gst-12	0.00431259	-1.29452	down	Posttranslational modification, protein turnover, chaperones	Molecular Function: protein binding (GO:0005515);;	--	--	Posttranslational modification, protein turnover, chaperones	Glutathione S-transferase, N-terminal domain;; Glutathione S-transferase, N-terminal domain;; Glutathione S-transferase, C-terminal domain	Posttranslational modification, protein turnover, chaperones
W08F4.3	4.26043e-10	-1.29486	down	--	--	--	--	--	ERG2 and Sigma1 receptor like protein	Lipid transport and metabolism
sod-3	9.42658e-06	-1.29506	down	Inorganic ion transport and metabolism	Molecular Function: superoxide dismutase activity (GO:0004784);; Biological Process: superoxide metabolic process (GO:0006801);; Molecular Function: metal ion binding (GO:0046872);; Biological Process: oxidation-reduction process (GO:0055114);;	K04564|3.60999e-162|cel:CELE_C08A9.1|sod-3; Protein SOD-3; K04564 superoxide dismutase, Fe-Mn family [EC:1.15.1.1] (A)	FoxO signaling pathway (ko04068);; Peroxisome (ko04146)	Inorganic ion transport and metabolism	Iron/manganese superoxide dismutases, C-terminal domain;; Iron/manganese superoxide dismutases, alpha-hairpin domain	General function prediction only
ppt-1	0.000156093	-1.29577	down	General function prediction only	Molecular Function: palmitoyl hydrolase activity (GO:0098599);;	K01074|0|cel:CELE_F44C4.5|ppt-1; Protein PPT-1; K01074 palmitoyl-protein thioesterase [EC:3.1.2.22] (A)	Fatty acid elongation (ko00062);; Fatty acid metabolism (ko01212);; Lysosome (ko04142)	Lipid transport and metabolism;; Posttranslational modification, protein turnover, chaperones	Palmitoyl protein thioesterase	Transcription
#N/A	0.00960747	-1.29816	down	--	--	--	--	--	--	General function prediction only
Y25C1A.14	9.54297e-06	-1.29822	down	--	--	--	--	--	--	General function prediction only
Y61A9LA.1	0.000802159	-1.29853	down	Carbohydrate transport and metabolism;; Amino acid transport and metabolism;; Inorganic ion transport and metabolism;; General function prediction only	Cellular Component: integral component of membrane (GO:0016021);; Molecular Function: transmembrane transporter activity (GO:0022857);; Biological Process: transmembrane transport (GO:0055085);;	--	--	Carbohydrate transport and metabolism	Sugar (and other) transporter;; Major Facilitator Superfamily	Translation, ribosomal structure and biogenesis
msp-51	2.75229e-05	-1.29979	down	--	--	--	--	--	MSP (Major sperm protein) domain	Signal transduction mechanisms
sip-1	9.04108e-06	-1.3025	down	--	--	--	--	Posttranslational modification, protein turnover, chaperones	Hsp20/alpha crystallin family	Transcription
ZK616.5	2.24848e-06	-1.30307	down	--	--	--	--	--	--	General function prediction only
zif-1	6.53942e-11	-1.30317	down	--	--	--	--	--	--	Carbohydrate transport and metabolism
#N/A	8.71974e-06	-1.30616	down	--	--	--	--	--	--	General function prediction only
memi-3	4.27104e-11	-1.30677	down	--	--	--	--	--	--	General function prediction only
klp-19	4.79538e-07	-1.31018	down	Cytoskeleton	Molecular Function: microtubule motor activity (GO:0003777);; Molecular Function: ATP binding (GO:0005524);; Biological Process: microtubule-based movement (GO:0007018);; Molecular Function: microtubule binding (GO:0008017);;	K10395|0|cel:CELE_Y43F4B.6|klp-19; Protein KLP-19; K10395 kinesin family member 4/21/27 (A)	--	Cytoskeleton	Kinesin motor domain	Amino acid transport and metabolism
R07E4.1	0.00010138	-1.31124	down	--	--	--	--	General function prediction only	Fibronectin type III domain	Function unknown
F35F10.1	0.00025341	-1.31216	down	--	Cellular Component: cytoplasm (GO:0005737);; Biological Process: glycoprotein catabolic process (GO:0006516);;	--	--	--	Domain of unknown function (DUF750)	General function prediction only
Y39F10A.3	2.52477e-08	-1.31254	down	--	--	--	--	--	Methyltransferase domain;; Methyltransferase FkbM domain	General function prediction only
dhs-15	1.59929e-05	-1.31479	down	Lipid transport and metabolism;; Secondary metabolites biosynthesis, transport and catabolism;; General function prediction only	--	--	--	General function prediction only	Enoyl-(Acyl carrier protein) reductase;; short chain dehydrogenase;; KR domain;; NAD dependent epimerase/dehydratase family	Secondary metabolites biosynthesis, transport and catabolism
pri-2	2.14106e-11	-1.31543	down	Replication, recombination and repair	Molecular Function: DNA primase activity (GO:0003896);; Biological Process: DNA replication, synthesis of RNA primer (GO:0006269);;	K02685|0|cbr:CBG08720|Cbr-pri-2; C. briggsae CBR-PRI-2 protein; K02685 DNA primase large subunit [EC:2.7.7.-] (A)	Purine metabolism (ko00230);; Pyrimidine metabolism (ko00240);; DNA replication (ko03030)	Replication, recombination and repair	Eukaryotic and archaeal DNA primase, large subunit	Replication, recombination and repair
trcs-1	4.45336e-13	-1.31933	down	Lipid transport and metabolism	Biological Process: metabolic process (GO:0008152);; Molecular Function: hydrolase activity (GO:0016787);;	--	--	Defense mechanisms	alpha/beta hydrolase fold;; Protein of unknown function (DUF2424);; Carboxylesterase family	Defense mechanisms
C49F5.7	0.00048172	-1.31973	down	--	--	--	--	--	--	Chromatin structure and dynamics;; Transcription
phat-3	6.86884e-08	-1.32072	down	--	--	--	--	--	ShK domain-like	Function unknown
twk-16	0.000221518	-1.32167	down	--	--	K05323|0|cel:CELE_F52E4.4|twk-16; Protein TWK-16; K05323 potassium channel subfamily K, invertebrate (A)	--	Inorganic ion transport and metabolism	Ion channel	Inorganic ion transport and metabolism
hpo-2	0.00117002	-1.3254	down	--	--	--	--	--	PAN-like domain;; PAN domain	Function unknown
npp-9	0.00641561	-1.32598	down	--	Biological Process: intracellular transport (GO:0046907);;	K12172|0|cel:CELE_F59A2.1|npp-9; Protein NPP-9, isoform A; K12172 E3 SUMO-protein ligase RanBP2 (A)	RNA transport (ko03013)	Intracellular trafficking, secretion, and vesicular transport	RanBP1 domain;; WH1 domain	Intracellular trafficking, secretion, and vesicular transport
C06E4.3	0.00316536	-1.32857	down	Lipid transport and metabolism;; Secondary metabolites biosynthesis, transport and catabolism;; General function prediction only	--	--	--	General function prediction only	Enoyl-(Acyl carrier protein) reductase;; short chain dehydrogenase;; KR domain	Secondary metabolites biosynthesis, transport and catabolism
arid-1	0.00853936	-1.33032	down	--	Molecular Function: DNA binding (GO:0003677);;	--	--	--	ARID/BRIGHT DNA binding domain	Posttranslational modification, protein turnover, chaperones
snrp-200	0.00554539	-1.33158	down	General function prediction only	Molecular Function: nucleic acid binding (GO:0003676);; Molecular Function: DNA binding (GO:0003677);; Molecular Function: ATP binding (GO:0005524);; Molecular Function: hydrolase activity (GO:0016787);;	K12854|0|cel:CELE_Y46G5A.4|snrp-200; Protein SNRP-200; K12854 pre-mRNA-splicing helicase BRR2 [EC:3.6.4.13] (A)	Spliceosome (ko03040)	RNA processing and modification	Sec63 Brl domain;; DEAD/DEAH box helicase;; Type III restriction enzyme, res subunit;; AAA domain;; Helicase conserved C-terminal domain;; PhoH-like protein	Lipid transport and metabolism
Y48G1C.8	0.000815869	-1.3319	down	--	--	--	--	--	--	Function unknown
hil-5	1.16551e-06	-1.33232	down	--	Cellular Component: nucleosome (GO:0000786);; Molecular Function: DNA binding (GO:0003677);; Cellular Component: nucleus (GO:0005634);; Biological Process: nucleosome assembly (GO:0006334);;	K11275|5.49775e-57|cel:CELE_B0414.3|hil-5; Protein HIL-5; K11275 histone H1/5 (A)	--	Chromatin structure and dynamics	linker histone H1 and H5 family	Chromatin structure and dynamics
W03D8.8	1.93708e-08	-1.33268	down	General function prediction only	--	--	--	--	BAAT / Acyl-CoA thioester hydrolase C terminal;; Acyl-CoA thioester hydrolase/BAAT N-terminal region;; Dienelactone hydrolase family	Signal transduction mechanisms
C50F2.2	0.000360275	-1.33348	down	--	--	--	--	--	--	General function prediction only
F58A4.2	3.34625e-11	-1.3356	down	--	--	--	--	--	--	Transcription
Y14H12B.2	1.5359e-11	-1.33615	down	--	--	--	--	--	Domain of unknown function (DUF545)	General function prediction only
ZC373.2	1.38586e-12	-1.33687	down	--	--	--	--	--	--	Extracellular structures
F31B9.3	0.00260045	-1.33768	down	--	--	--	--	--	--	Signal transduction mechanisms
F14H3.6	8.5094e-12	-1.34054	down	--	--	--	--	--	--	Secondary metabolites biosynthesis, transport and catabolism
pqn-84	5.41763e-05	-1.34697	down	--	Molecular Function: carbohydrate binding (GO:0030246);;	--	--	--	Galactoside-binding lectin	Intracellular trafficking, secretion, and vesicular transport
K09F6.15	2.76102e-06	-1.34912	down	--	--	--	--	--	--	Function unknown
maph-1.3	9.86952e-06	-1.34947	down	--	--	--	--	Cytoskeleton	--	Carbohydrate transport and metabolism
W02B3.4	7.70539e-07	-1.35268	down	--	--	--	--	--	LicD family	Function unknown
trr-1	0.00552623	-1.35617	down	--	--	K08874|0|cel:CELE_C47D12.1|trr-1; Protein TRR-1, isoform C; K08874 transformation/transcription domain-associated protein (A)	--	Signal transduction mechanisms;; Chromatin structure and dynamics;; Replication, recombination and repair;; Cell cycle control, cell division, chromosome partitioning	FAT domain	General function prediction only
Y39B6A.10	2.91838e-06	-1.35864	down	--	--	--	--	--	--	Intracellular trafficking, secretion, and vesicular transport
plin-1	2.47594e-13	-1.35928	down	--	Cellular Component: extracellular region (GO:0005576);; Biological Process: lipid transport (GO:0006869);; Molecular Function: lipid binding (GO:0008289);; Biological Process: lipoprotein metabolic process (GO:0042157);;	--	--	--	Mediator complex subunit 28;; Perilipin family	Function unknown
C04H5.7	2.60939e-05	-1.36297	down	--	--	--	--	--	--	Signal transduction mechanisms;; Defense mechanisms
car-1	3.91566e-07	-1.36477	down	--	--	K18749|0|cel:CELE_Y18D10A.17|car-1; Protein CAR-1; K18749 protein LSM14 (A)	--	Intracellular trafficking, secretion, and vesicular transport	Scd6-like Sm domain;; FDF domain	Signal transduction mechanisms;; Defense mechanisms
polg-1	0.000649596	-1.36669	down	--	Molecular Function: DNA binding (GO:0003677);; Molecular Function: DNA-directed DNA polymerase activity (GO:0003887);; Biological Process: DNA replication (GO:0006260);;	K02332|0|cel:CELE_Y57A10A.15|polg-1; Protein POLG-1; K02332 DNA polymerase gamma 1 [EC:2.7.7.7] (A)	--	Replication, recombination and repair	DNA polymerase family A	Function unknown
mcm-4	3.20238e-08	-1.36937	down	Replication, recombination and repair	Molecular Function: DNA binding (GO:0003677);; Molecular Function: ATP binding (GO:0005524);; Biological Process: DNA replication initiation (GO:0006270);; Molecular Function: ATPase activity (GO:0016887);;	K02212|0|cel:CELE_Y39G10AR.14|mcm-4; Protein MCM-4; K02212 DNA replication licensing factor MCM4 [EC:3.6.4.12] (A)	DNA replication (ko03030)	Replication, recombination and repair	MCM2/3/5 family;; MCM N-terminal domain;; Magnesium chelatase, subunit ChlI;; AAA domain (dynein-related subfamily);; ATPase family associated with various cellular activities (AAA)	Cytoskeleton
#N/A	0.000845962	-1.3732	down	--	--	--	--	--	--	Translation, ribosomal structure and biogenesis
#N/A	1.86507e-07	-1.37647	down	--	--	--	--	--	--	General function prediction only
C44B9.3	5.74485e-06	-1.37966	down	--	--	--	--	--	--	Function unknown
apx-1	1.07988e-05	-1.38087	down	--	Biological Process: cell communication (GO:0007154);; Cellular Component: membrane (GO:0016020);;	--	--	Signal transduction mechanisms	Delta serrate ligand;; EGF-like domain;; EGF-like domain;; Human growth factor-like EGF	Signal transduction mechanisms
tag-329	0.000381119	-1.38318	down	--	Biological Process: proteolysis (GO:0006508);; Molecular Function: cysteine-type peptidase activity (GO:0008234);;	--	--	Posttranslational modification, protein turnover, chaperones	Papain family cysteine protease;; Cathepsin propeptide inhibitor domain (I29)	General function prediction only
klp-15	1.23833e-07	-1.38543	down	Cytoskeleton	Molecular Function: microtubule motor activity (GO:0003777);; Molecular Function: ATP binding (GO:0005524);; Biological Process: microtubule-based movement (GO:0007018);; Molecular Function: microtubule binding (GO:0008017);;	--	--	Cytoskeleton	Kinesin motor domain	General function prediction only
#N/A	0.000727097	-1.38786	down	--	--	--	--	--	FTH domain	Lipid transport and metabolism
sulp-2	3.66252e-08	-1.38838	down	Inorganic ion transport and metabolism	Biological Process: sulfate transport (GO:0008272);; Molecular Function: sulfate transmembrane transporter activity (GO:0015116);; Cellular Component: integral component of membrane (GO:0016021);;	--	--	Inorganic ion transport and metabolism	Sulfate transporter family;; Sulfate transporter N-terminal domain with GLY motif;; STAS domain	Signal transduction mechanisms
asp-8	2.31161e-10	-1.39131	down	--	--	--	--	Posttranslational modification, protein turnover, chaperones	Eukaryotic aspartyl protease;; Xylanase inhibitor N-terminal	General function prediction only
C33G8.2	1.09861e-11	-1.39234	down	--	--	--	--	--	--	Function unknown
sys-1	0.00221171	-1.3924	down	--	--	--	--	--	--	Translation, ribosomal structure and biogenesis
set-9	0.00292913	-1.39286	down	General function prediction only	Molecular Function: protein binding (GO:0005515);;	--	--	General function prediction only	PHD-finger	General function prediction only
rnp-8	1.78891e-05	-1.39407	down	--	Molecular Function: nucleic acid binding (GO:0003676);;	--	--	--	RNA recognition motif. (a.k.a. RRM, RBD, or RNP domain)	Transcription
T26A8.3	0.000834553	-1.39506	down	--	--	--	--	--	--	Function unknown
H04M03.3	1.1338e-07	-1.39556	down	Lipid transport and metabolism;; Secondary metabolites biosynthesis, transport and catabolism;; General function prediction only	Molecular Function: catalytic activity (GO:0003824);; Molecular Function: coenzyme binding (GO:0050662);;	--	--	Secondary metabolites biosynthesis, transport and catabolism	short chain dehydrogenase;; NAD dependent epimerase/dehydratase family;; KR domain	Secondary metabolites biosynthesis, transport and catabolism
Y105C5A.8	2.05835e-08	-1.39703	down	--	--	--	--	--	--	General function prediction only
C02F5.14	0.000920435	-1.39947	down	--	--	--	--	--	--	Function unknown
hrde-1	1.0584e-05	-1.40166	down	--	Molecular Function: nucleic acid binding (GO:0003676);; Molecular Function: protein binding (GO:0005515);;	--	--	Translation, ribosomal structure and biogenesis	Piwi domain;; PAZ domain	Posttranslational modification, protein turnover, chaperones
mdt-17	6.73657e-15	-1.40182	down	--	--	--	--	--	Subunit 17 of Mediator complex	General function prediction only
C55C3.8	1.02518e-07	-1.40217	down	--	--	--	--	Cell cycle control, cell division, chromosome partitioning	Protein kinase domain	Defense mechanisms
clec-87	1.07291e-12	-1.4038	down	--	--	--	--	Signal transduction mechanisms;; Defense mechanisms	Lectin C-type domain	RNA processing and modification
T05F1.2	5.41398e-13	-1.40454	down	--	--	--	--	--	--	Energy production and conversion
col-141	0.00111807	-1.40586	down	--	Molecular Function: structural constituent of cuticle (GO:0042302);;	--	--	Extracellular structures	Collagen triple helix repeat (20 copies);; Nematode cuticle collagen N-terminal domain	Function unknown
K08D12.6	4.37277e-08	-1.41028	down	--	--	--	--	--	--	Posttranslational modification, protein turnover, chaperones
gld-1	3.22344e-06	-1.41095	down	--	Molecular Function: RNA binding (GO:0003723);;	--	--	RNA processing and modification	KH domain;; KH domain	Cell wall/membrane/envelope biogenesis
cpar-1	2.10842e-12	-1.41126	down	Chromatin structure and dynamics	Molecular Function: DNA binding (GO:0003677);;	K11253|5.68995e-175|cel:CELE_F54C8.2|cpar-1; Protein CPAR-1; K11253 histone H3 (A)	--	Chromatin structure and dynamics	Core histone H2A/H2B/H3/H4	Signal transduction mechanisms
Y73B6BL.288	2.02198e-07	-1.41219	down	--	--	--	--	--	--	Intracellular trafficking, secretion, and vesicular transport
cyp-34A10	0.00860142	-1.41243	down	Secondary metabolites biosynthesis, transport and catabolism	Molecular Function: iron ion binding (GO:0005506);; Molecular Function: oxidoreductase activity, acting on paired donors, with incorporation or reduction of molecular oxygen (GO:0016705);; Molecular Function: heme binding (GO:0020037);; Biological Process: oxidation-reduction process (GO:0055114);;	K17956|0|cel:CELE_B0213.16|cyp-34A10; Protein CYP-34A10; K17956 cytochrome P450, family 34, subfamily A (A)	--	Secondary metabolites biosynthesis, transport and catabolism	Cytochrome P450	Function unknown
aptf-3	2.41161e-11	-1.41246	down	--	--	--	--	Transcription	Transcription factor AP-2	Defense mechanisms
Y51H7C.3	1.48285e-07	-1.41381	down	--	--	--	--	--	--	RNA processing and modification
Y47D7A.7	3.55438e-05	-1.41606	down	--	--	--	--	--	--	Function unknown
E02H9.9	0.00140819	-1.41738	down	--	--	--	--	--	--	Signal transduction mechanisms
gfat-1	3.39894e-08	-1.41861	down	Cell wall/membrane/envelope biogenesis	Molecular Function: carbohydrate derivative binding (GO:0097367);; Biological Process: carbohydrate derivative metabolic process (GO:1901135);;	K00820|0|cel:CELE_F07A11.2|F07A11.2; Protein F07A11.2, isoform B; K00820 glucosamine--fructose-6-phosphate aminotransferase (isomerizing) [EC:2.6.1.16] (A)	Alanine, aspartate and glutamate metabolism (ko00250);; Amino sugar and nucleotide sugar metabolism (ko00520)	Cell wall/membrane/envelope biogenesis	SIS domain;; Glutamine amidotransferases class-II;; Glutamine amidotransferase domain;; Glutamine amidotransferase domain;; Glutamine amidotransferases class-II	Cell wall/membrane/envelope biogenesis
Y22D7AL.11	8.88649e-06	-1.41884	down	--	--	--	--	--	LicD family	Function unknown
pola-1	0.00371927	-1.42352	down	Replication, recombination and repair	Molecular Function: nucleotide binding (GO:0000166);; Molecular Function: nucleoside binding (GO:0001882);; Molecular Function: DNA binding (GO:0003677);; Molecular Function: DNA-directed DNA polymerase activity (GO:0003887);; Biological Process: DNA replication (GO:0006260);; Molecular Function: 3'-5' exonuclease activity (GO:0008408);;	K02320|0|cel:CELE_Y47D3A.29|Y47D3A.29; Protein Y47D3A.29, isoform B; K02320 DNA polymerase alpha subunit A [EC:2.7.7.7] (A)	Purine metabolism (ko00230);; Pyrimidine metabolism (ko00240);; DNA replication (ko03030)	Replication, recombination and repair	DNA polymerase family B;; DNA polymerase family B, exonuclease domain;; DNA Polymerase alpha zinc finger;; DNA polymerase alpha subunit p180 N terminal	Signal transduction mechanisms
ZK742.4	8.41111e-10	-1.4241	down	Energy production and conversion	Molecular Function: FMN binding (GO:0010181);; Molecular Function: oxidoreductase activity (GO:0016491);; Biological Process: oxidation-reduction process (GO:0055114);;	--	--	Energy production and conversion;; General function prediction only	NADH:flavin oxidoreductase / NADH oxidase family	Intracellular trafficking, secretion, and vesicular transport
acsd-1	0.00081731	-1.42702	down	General function prediction only	Molecular Function: hydrolase activity (GO:0016787);;	K03392|0|cel:CELE_Y71D11A.3|Y71D11A.3; Protein Y71D11A.3, isoform B; K03392 aminocarboxymuconate-semialdehyde decarboxylase [EC:4.1.1.45] (A)	Tryptophan metabolism (ko00380)	General function prediction only	Amidohydrolase	Amino acid transport and metabolism
ifet-1	0.00193945	-1.42715	down	--	--	K18728|0|cel:CELE_F56F3.1|ifet-1; Protein IFET-1; K18728 eukaryotic translation initiation factor 4E transporter (A)	--	--	--	Posttranslational modification, protein turnover, chaperones
C06H2.7	8.14714e-08	-1.42903	down	--	Molecular Function: protein binding (GO:0005515);;	--	--	--	--	Coenzyme transport and metabolism
mrp-4	0.00376718	-1.42955	down	Defense mechanisms	Molecular Function: ATP binding (GO:0005524);; Biological Process: transport (GO:0006810);; Cellular Component: integral component of membrane (GO:0016021);; Molecular Function: ATPase activity (GO:0016887);; Molecular Function: ATPase activity, coupled to transmembrane movement of substances (GO:0042626);; Biological Process: transmembrane transport (GO:0055085);;	K02021|0|cel:CELE_F21G4.2|mrp-4; Protein MRP-4; K02021 putative ABC transport system ATP-binding protein (A)	--	Secondary metabolites biosynthesis, transport and catabolism	ABC transporter transmembrane region;; ABC transporter;; 50S ribosome-binding GTPase	Function unknown
F11E6.6	3.64338e-16	-1.43333	down	--	--	--	--	Function unknown	Frag1/DRAM/Sfk1 family	Function unknown
pie-1	7.09395e-12	-1.43387	down	--	Molecular Function: nucleotide binding (GO:0000166);; Molecular Function: ATP binding (GO:0005524);; Biological Process: peptide transport (GO:0015833);; Molecular Function: metal ion binding (GO:0046872);;	--	--	General function prediction only	Zinc finger C-x8-C-x5-C-x3-H type (and similar)	Transcription
Y69H2.3	2.32673e-14	-1.43393	down	--	--	--	--	Signal transduction mechanisms	Trypsin Inhibitor like cysteine rich domain	Transcription
clec-233	0.00229825	-1.43588	down	--	--	--	--	Signal transduction mechanisms;; Defense mechanisms	--	Carbohydrate transport and metabolism
F43C11.7	6.74066e-09	-1.43633	down	--	--	--	--	Posttranslational modification, protein turnover, chaperones	Zinc finger, C3HC4 type (RING finger);; Zinc finger, C3HC4 type (RING finger)	Function unknown
F11E6.11	0.00451705	-1.43648	down	--	--	--	--	--	--	Function unknown
Y49F6C.8	2.74071e-09	-1.43738	down	--	--	--	--	--	--	General function prediction only
tdc-1	1.46729e-09	-1.4393	down	Amino acid transport and metabolism	Molecular Function: carboxy-lyase activity (GO:0016831);; Biological Process: carboxylic acid metabolic process (GO:0019752);; Molecular Function: pyridoxal phosphate binding (GO:0030170);;	K01593|0|cbr:CBG00668|Cbr-tdc-1; C. briggsae CBR-TDC-1 protein; K01593 aromatic-L-amino-acid decarboxylase [EC:4.1.1.28] (A)	Histidine metabolism (ko00340);; Tyrosine metabolism (ko00350);; Phenylalanine metabolism (ko00360);; Tryptophan metabolism (ko00380)	Amino acid transport and metabolism	Pyridoxal-dependent decarboxylase conserved domain	Posttranslational modification, protein turnover, chaperones
T12G3.6	3.67009e-12	-1.4395	down	--	--	--	--	--	--	General function prediction only
pqn-60	0.00103522	-1.44128	down	--	--	--	--	--	Domain of unknown function DUF148	Transcription
egg-4	6.24661e-07	-1.442	down	Signal transduction mechanisms	Molecular Function: protein tyrosine phosphatase activity (GO:0004725);; Biological Process: protein dephosphorylation (GO:0006470);;	--	--	Signal transduction mechanisms	Protein-tyrosine phosphatase	Signal transduction mechanisms
mesp-1	3.94381e-10	-1.44222	down	--	--	--	--	--	--	Cell cycle control, cell division, chromosome partitioning
spsb-2	7.88785e-12	-1.44243	down	--	Molecular Function: protein binding (GO:0005515);; Biological Process: intracellular signal transduction (GO:0035556);;	--	--	General function prediction only	SPRY domain;; SOCS box	Signal transduction mechanisms
R05H10.3	2.77132e-12	-1.44648	down	--	--	--	--	--	--	Function unknown
C28C12.3	8.61719e-06	-1.44905	down	--	--	--	--	--	Domain of unknown function DUF148	Cell cycle control, cell division, chromosome partitioning
C05C10.5	3.0292e-09	-1.45109	down	--	--	--	--	--	--	Lipid transport and metabolism
attf-3	0.000518637	-1.4518	down	--	Molecular Function: DNA binding (GO:0003677);;	--	--	--	AT hook motif	Translation, ribosomal structure and biogenesis
mcm-7	5.58503e-05	-1.45229	down	Replication, recombination and repair	Molecular Function: DNA binding (GO:0003677);; Molecular Function: ATP binding (GO:0005524);; Biological Process: DNA replication initiation (GO:0006270);; Molecular Function: ATPase activity (GO:0016887);;	K02210|0|cel:CELE_F32D1.10|mcm-7; Protein MCM-7; K02210 DNA replication licensing factor MCM7 [EC:3.6.4.12] (A)	DNA replication (ko03030)	Replication, recombination and repair	MCM2/3/5 family;; MCM N-terminal domain;; Magnesium chelatase, subunit ChlI;; AAA domain (dynein-related subfamily)	Replication, recombination and repair
W06D11.1	0.0010496	-1.45462	down	--	--	--	--	--	--	Function unknown
puf-11	1.1169e-09	-1.45673	down	Translation, ribosomal structure and biogenesis	Molecular Function: RNA binding (GO:0003723);;	--	--	Translation, ribosomal structure and biogenesis	Pumilio-family RNA binding repeat	Intracellular trafficking, secretion, and vesicular transport
grd-13	0.000124389	-1.45713	down	--	--	--	--	--	--	General function prediction only
Y60A3A.16	0.00706907	-1.45751	down	--	--	--	--	General function prediction only	Kinase associated domain 1	General function prediction only
#N/A	1.93236e-12	-1.45803	down	--	Molecular Function: nucleic acid binding (GO:0003676);;	K02156|0|cel:CELE_C01G5.2|prg-2; Protein PRG-2; K02156 aubergine (A)	Dorso-ventral axis formation (ko04320)	Cell cycle control, cell division, chromosome partitioning	Piwi domain;; Piwi domain;; PAZ domain;; Piwi domain	Replication, recombination and repair
neg-1	4.03949e-14	-1.45843	down	--	--	--	--	--	--	Replication, recombination and repair
hlh-2	0.000717164	-1.45976	down	--	Molecular Function: protein dimerization activity (GO:0046983);;	K15603|0|cel:CELE_M05B5.5|hlh-2; Protein HLH-2, isoform A; K15603 transcription factor 4/12 (A)	--	Transcription	Helix-loop-helix DNA-binding domain	Signal transduction mechanisms
glp-1	0.000533492	-1.46083	down	General function prediction only	Molecular Function: calcium ion binding (GO:0005509);; Molecular Function: protein binding (GO:0005515);; Biological Process: Notch signaling pathway (GO:0007219);; Biological Process: multicellular organismal development (GO:0007275);; Cellular Component: integral component of membrane (GO:0016021);; Biological Process: cell differentiation (GO:0030154);;	--	--	Signal transduction mechanisms	LNR domain;; Ankyrin repeats (3 copies);; Ankyrin repeat;; Ankyrin repeats (many copies);; EGF-like domain;; NOTCH protein;; Ankyrin repeats (many copies);; Ankyrin repeat;; NOTCH protein;; Human growth factor-like EGF;; Calcium-binding EGF domain	Signal transduction mechanisms
F21C10.4	0.000717228	-1.46089	down	--	--	--	--	--	CX module	Cytoskeleton
Y65B4BL.7	7.6399e-09	-1.46133	down	--	--	--	--	--	--	Function unknown
gla-3	1.85676e-08	-1.46336	down	--	Molecular Function: metal ion binding (GO:0046872);;	--	--	General function prediction only	Zinc finger C-x8-C-x5-C-x3-H type (and similar)	Signal transduction mechanisms
T19H12.2	4.14601e-10	-1.46571	down	--	Molecular Function: protein binding (GO:0005515);;	--	--	Cell cycle control, cell division, chromosome partitioning;; General function prediction only	Leucine rich repeat;; Leucine Rich Repeat	Function unknown
dpy-10	4.5467e-05	-1.46581	down	--	Molecular Function: structural constituent of cuticle (GO:0042302);;	--	--	Extracellular structures	Collagen triple helix repeat (20 copies);; Nematode cuticle collagen N-terminal domain	RNA processing and modification
cey-2	2.06979e-17	-1.46892	down	Transcription	Molecular Function: DNA binding (GO:0003677);; Biological Process: regulation of transcription, DNA-templated (GO:0006355);;	K09276|2.64736e-158|cel:CELE_F46F11.2|cey-2; Protein CEY-2; K09276 Y-box-binding protein 1 (A)	--	Translation, ribosomal structure and biogenesis	'Cold-shock' DNA-binding domain	General function prediction only
#N/A	0.00228455	-1.47215	down	--	Molecular Function: RNA binding (GO:0003723);;	--	--	Translation, ribosomal structure and biogenesis	--	Function unknown
egg-2	2.40417e-14	-1.47468	down	--	Molecular Function: protein binding (GO:0005515);;	--	--	Signal transduction mechanisms	Low-density lipoprotein receptor domain class A	Function unknown
his-68	2.85396e-09	-1.48358	down	Chromatin structure and dynamics	Molecular Function: DNA binding (GO:0003677);;	K11251|4.92405e-52|cel:CELE_T10C6.12|his-3; Protein HIS-3; K11251 histone H2A (A)	--	Chromatin structure and dynamics	Core histone H2A/H2B/H3/H4;; Histone-like transcription factor (CBF/NF-Y) and archaeal histone	Chromatin structure and dynamics
T05H10.4	7.21805e-07	-1.48868	down	--	--	--	--	--	--	General function prediction only
F01G10.9	4.67361e-05	-1.48915	down	--	--	--	--	--	--	Defense mechanisms
acly-2	0.00010641	-1.49181	down	Energy production and conversion	Molecular Function: catalytic activity (GO:0003824);; Biological Process: metabolic process (GO:0008152);; Molecular Function: transferase activity, transferring acyl groups, acyl groups converted into alkyl on transfer (GO:0046912);; Molecular Function: cofactor binding (GO:0048037);;	K01648|0|cel:CELE_B0365.1|acly-2; Protein ACLY-2; K01648 ATP citrate (pro-S)-lyase [EC:2.3.3.8] (A)	Citrate cycle (TCA cycle) (ko00020)	Energy production and conversion	Citrate synthase;; CoA-ligase;; CoA binding domain;; ATP-grasp domain	Inorganic ion transport and metabolism
ins-31	2.26411e-08	-1.4924	down	--	Molecular Function: hormone activity (GO:0005179);; Cellular Component: extracellular region (GO:0005576);;	--	--	--	Nematode insulin-related peptide beta type	Intracellular trafficking, secretion, and vesicular transport
Y73B6BL.23	2.00834e-13	-1.49268	down	--	--	--	--	--	--	Intracellular trafficking, secretion, and vesicular transport
VB0395L.1	6.67099e-06	-1.49306	down	--	--	--	--	--	Peptidase family M1	General function prediction only
R07B7.2	3.88314e-14	-1.49415	down	--	--	--	--	--	--	Function unknown
nhr-225	5.48162e-05	-1.49451	down	--	Molecular Function: sequence-specific DNA binding transcription factor activity (GO:0003700);; Cellular Component: nucleus (GO:0005634);; Biological Process: regulation of transcription, DNA-templated (GO:0006355);; Molecular Function: zinc ion binding (GO:0008270);; Biological Process: steroid hormone mediated signaling pathway (GO:0043401);; Molecular Function: sequence-specific DNA binding (GO…	--	--	Signal transduction mechanisms	Ligand-binding domain of nuclear hormone receptor;; Zinc finger, C4 type (two domains)	Transcription
Y67D8C.7	0.000926102	-1.49464	down	--	--	--	--	--	--	Replication, recombination and repair
#N/A	0.00495635	-1.49611	down	--	--	--	--	--	--	Signal transduction mechanisms
ani-1	3.6401e-05	-1.49627	down	--	--	K18621|0|cel:CELE_Y49E10.19|ani-1; Protein ANI-1; K18621 actin-binding protein anillin (A)	--	Cell cycle control, cell division, chromosome partitioning;; Cytoskeleton	Cell division protein anillin	Transcription
glh-2	0.00197871	-1.506	down	Replication, recombination and repair;; Transcription;; Translation, ribosomal structure and biogenesis	Molecular Function: nucleic acid binding (GO:0003676);; Molecular Function: DNA binding (GO:0003677);; Molecular Function: ATP binding (GO:0005524);; Molecular Function: zinc ion binding (GO:0008270);; Molecular Function: hydrolase activity (GO:0016787);;	--	--	RNA processing and modification	DEAD/DEAH box helicase;; Zinc knuckle;; Helicase conserved C-terminal domain;; Zinc knuckle;; Type III restriction enzyme, res subunit;; Protein of unknown function (DUF1253)	Inorganic ion transport and metabolism
cec-7	2.49425e-14	-1.50604	down	--	--	--	--	Chromatin structure and dynamics;; Transcription	RNA binding activity-knot of a chromodomain	Intracellular trafficking, secretion, and vesicular transport
dmd-7	2.14031e-14	-1.50709	down	--	Biological Process: regulation of transcription, DNA-templated (GO:0006355);; Molecular Function: sequence-specific DNA binding (GO:0043565);;	--	--	Transcription	DM DNA binding domain	General function prediction only
F11E6.7	4.13892e-06	-1.51101	down	--	--	--	--	--	--	Function unknown
acp-6	1.50531e-06	-1.51154	down	--	Molecular Function: acid phosphatase activity (GO:0003993);;	--	--	Lipid transport and metabolism	Histidine phosphatase superfamily (branch 2);; Histidine phosphatase superfamily (branch 1)	Intracellular trafficking, secretion, and vesicular transport
nasp-2	2.9485e-18	-1.515	down	--	--	K11291|0|cel:CELE_C50B6.2|nasp-2; Protein NASP-2; K11291 nuclear autoantigenic sperm protein (A)	--	Chromatin structure and dynamics;; Cell cycle control, cell division, chromosome partitioning	SHNi-TPR	Function unknown
R01H10.4	5.02634e-06	-1.5157	down	--	--	--	--	--	--	Nucleotide transport and metabolism
mcm-6	4.84242e-14	-1.51682	down	Replication, recombination and repair	Molecular Function: DNA binding (GO:0003677);; Molecular Function: ATP binding (GO:0005524);; Biological Process: DNA replication initiation (GO:0006270);;	K02542|0|cbr:CBG09994|Cbr-mcm-6; C. briggsae CBR-MCM-6 protein; K02542 DNA replication licensing factor MCM6 [EC:3.6.4.12] (A)	DNA replication (ko03030)	Replication, recombination and repair	MCM2/3/5 family;; MCM N-terminal domain;; Magnesium chelatase, subunit ChlI;; ATPase family associated with various cellular activities (AAA)	General function prediction only
top-2	0.00892923	-1.51864	down	Replication, recombination and repair	Molecular Function: DNA binding (GO:0003677);; Molecular Function: DNA topoisomerase type II (ATP-hydrolyzing) activity (GO:0003918);; Molecular Function: ATP binding (GO:0005524);; Biological Process: DNA topological change (GO:0006265);;	K03164|0|cel:CELE_K12D12.1|top-2; Protein TOP-2; K03164 DNA topoisomerase II [EC:5.99.1.3] (A)	--	Chromatin structure and dynamics	DNA gyrase/topoisomerase IV, subunit A;; DNA gyrase B;; Toprim domain;; Histidine kinase-, DNA gyrase B-, and HSP90-like ATPase	Function unknown
T10C6.7	3.00981e-06	-1.52199	down	--	--	--	--	--	--	Chromatin structure and dynamics
msp-55	1.02512e-07	-1.52353	down	--	--	--	--	--	MSP (Major sperm protein) domain	Signal transduction mechanisms
mcm-2	4.45488e-09	-1.5236	down	Replication, recombination and repair	Molecular Function: DNA binding (GO:0003677);; Molecular Function: DNA helicase activity (GO:0003678);; Molecular Function: ATP binding (GO:0005524);; Cellular Component: nucleus (GO:0005634);; Biological Process: DNA replication initiation (GO:0006270);; Molecular Function: ATPase activity (GO:0016887);; Cellular Component: MCM complex (GO:0042555);;	K02540|0|cbr:CBG18436|Cbr-mcm-2; C. briggsae CBR-MCM-2 protein; K02540 DNA replication licensing factor MCM2 [EC:3.6.4.12] (A)	DNA replication (ko03030)	Replication, recombination and repair	MCM2/3/5 family;; Mini-chromosome maintenance protein 2;; MCM N-terminal domain;; Magnesium chelatase, subunit ChlI;; AAA domain (dynein-related subfamily);; ATPase family associated with various cellular activities (AAA)	Posttranslational modification, protein turnover, chaperones
col-119	9.11613e-14	-1.52411	down	--	Molecular Function: structural constituent of cuticle (GO:0042302);;	--	--	Extracellular structures	Collagen triple helix repeat (20 copies);; Nematode cuticle collagen N-terminal domain	Function unknown
C44C10.3	0.000209331	-1.52623	down	Carbohydrate transport and metabolism;; Amino acid transport and metabolism;; Inorganic ion transport and metabolism;; General function prediction only	Cellular Component: integral component of membrane (GO:0016021);; Molecular Function: transmembrane transporter activity (GO:0022857);; Biological Process: transmembrane transport (GO:0055085);;	--	--	General function prediction only	Sugar (and other) transporter;; Major Facilitator Superfamily	General function prediction only
gpd-4	7.32061e-18	-1.52887	down	Carbohydrate transport and metabolism	Molecular Function: oxidoreductase activity, acting on the aldehyde or oxo group of donors, NAD or NADP as acceptor (GO:0016620);; Biological Process: oxidation-reduction process (GO:0055114);;	K00134|0|cel:CELE_F33H1.2|gpd-4; Protein GPD-4; K00134 glyceraldehyde 3-phosphate dehydrogenase [EC:1.2.1.12] (A)	Glycolysis / Gluconeogenesis (ko00010);; Carbon metabolism (ko01200);; Biosynthesis of amino acids (ko01230)	Carbohydrate transport and metabolism	Glyceraldehyde 3-phosphate dehydrogenase, C-terminal domain;; Glyceraldehyde 3-phosphate dehydrogenase, NAD binding domain	Function unknown
dgtr-1	9.24998e-11	-1.52959	down	--	Molecular Function: transferase activity, transferring acyl groups other than amino-acyl groups (GO:0016747);;	K14457|0|cel:CELE_W01A11.2|dgtr-1; Protein DGTR-1; K14457 2-acylglycerol O-acyltransferase 2 [EC:2.3.1.22] (A)	Glycerolipid metabolism (ko00561)	Lipid transport and metabolism	Diacylglycerol acyltransferase	Lipid transport and metabolism
mcm-3	1.6249e-14	-1.5302	down	Replication, recombination and repair	Molecular Function: DNA binding (GO:0003677);; Molecular Function: ATP binding (GO:0005524);; Biological Process: DNA replication initiation (GO:0006270);;	K02541|0|cel:CELE_C25D7.6|mcm-3; Protein MCM-3; K02541 DNA replication licensing factor MCM3 [EC:3.6.4.12] (A)	DNA replication (ko03030)	Replication, recombination and repair	MCM2/3/5 family;; MCM N-terminal domain;; Magnesium chelatase, subunit ChlI;; AAA domain (dynein-related subfamily)	Function unknown
dpy-9	3.84192e-07	-1.53068	down	--	Molecular Function: structural constituent of cuticle (GO:0042302);;	--	--	Extracellular structures	Collagen triple helix repeat (20 copies);; Nematode cuticle collagen N-terminal domain	Transcription
#N/A	8.46209e-08	-1.53681	down	--	Molecular Function: protein binding (GO:0005515);;	--	--	Cell cycle control, cell division, chromosome partitioning;; General function prediction only	Leucine Rich repeats (2 copies);; Leucine Rich repeat;; Leucine rich repeat;; Leucine Rich Repeat	Function unknown
lam-3	0.00154488	-1.53911	down	--	--	K05637|0|cel:CELE_T22A3.8|lam-3; Protein LAM-3; K05637 laminin, alpha 1/2 (A)	ECM-receptor interaction (ko04512)	Extracellular structures	Laminin EGF-like (Domains III and V);; Laminin N-terminal (Domain VI);; Laminin G domain;; Laminin G domain;; Laminin B (Domain IV);; Concanavalin A-like lectin/glucanases superfamily	Signal transduction mechanisms
R08E5.1	6.66147e-05	-1.54243	down	Secondary metabolites biosynthesis, transport and catabolism;; General function prediction only	Biological Process: tRNA modification (GO:0006400);; Biological Process: metabolic process (GO:0008152);; Molecular Function: methyltransferase activity (GO:0008168);; Molecular Function: tRNA (guanine-N7-)-methyltransferase activity (GO:0008176);;	--	--	Lipid transport and metabolism;; General function prediction only	Methyltransferase domain;; Methyltransferase domain;; Methyltransferase domain;; Methyltransferase domain;; Methyltransferase domain;; Methyltransferase domain;; ubiE/COQ5 methyltransferase family;; Methyltransferase domain;; Putative methyltransferase;; Methyltransferase small domain;; Methionine biosynthesis protein MetW;; Mycolic acid cyclopropane synthetase	Lipid transport and metabolism
egg-1	3.40818e-11	-1.54248	down	--	Molecular Function: protein binding (GO:0005515);;	--	--	Signal transduction mechanisms	Low-density lipoprotein receptor domain class A	Function unknown
C17E4.20	1.96855e-06	-1.54608	down	--	--	--	--	--	--	Function unknown
W03C9.2	9.30425e-09	-1.5481	down	--	--	--	--	--	--	Function unknown
T08B6.9	2.74385e-15	-1.55099	down	--	--	--	--	RNA processing and modification	--	Function unknown
#N/A	0.00351399	-1.55259	down	General function prediction only	--	--	--	Translation, ribosomal structure and biogenesis	--	Signal transduction mechanisms
Y75B8A.10	0.00356195	-1.55646	down	--	--	--	--	--	--	Transcription
clec-158	0.00368309	-1.56266	down	--	--	--	--	Signal transduction mechanisms;; Defense mechanisms	--	General function prediction only
F40G12.11	8.73092e-05	-1.57414	down	--	--	--	--	--	--	Signal transduction mechanisms
F56D6.12	0.000108619	-1.57444	down	--	--	--	--	--	--	Signal transduction mechanisms;; Defense mechanisms
clec-137	1.93583e-07	-1.57486	down	--	--	--	--	Signal transduction mechanisms;; Defense mechanisms	--	Signal transduction mechanisms;; Defense mechanisms
xnd-1	0.00013606	-1.57543	down	--	Molecular Function: DNA binding (GO:0003677);;	--	--	--	--	Amino acid transport and metabolism
zig-3	9.38264e-08	-1.58558	down	--	--	--	--	Signal transduction mechanisms	Immunoglobulin I-set domain;; Immunoglobulin domain;; Immunoglobulin V-set domain;; Immunoglobulin domain;; Immunoglobulin domain	Inorganic ion transport and metabolism
W02H3.1	8.23789e-05	-1.58586	down	--	--	--	--	--	--	Function unknown
egl-18	2.39344e-07	-1.58704	down	Transcription	Molecular Function: sequence-specific DNA binding transcription factor activity (GO:0003700);; Biological Process: regulation of transcription, DNA-templated (GO:0006355);; Molecular Function: zinc ion binding (GO:0008270);; Molecular Function: sequence-specific DNA binding (GO:0043565);;	--	--	Transcription	GATA zinc finger	Transcription
vit-4	1.80541e-06	-1.58825	down	--	Molecular Function: lipid transporter activity (GO:0005319);; Biological Process: lipid transport (GO:0006869);;	--	--	Lipid transport and metabolism	Lipoprotein amino terminal region;; Domain of unknown function (DUF1943);; von Willebrand factor type D domain	Lipid transport and metabolism
phf-31	0.000391076	-1.5902	down	--	--	--	--	Chromatin structure and dynamics	--	General function prediction only
ppat-1	2.14643e-14	-1.59241	down	--	Biological Process: nucleoside metabolic process (GO:0009116);;	K00764|0|cel:CELE_T04A8.5|T04A8.5; Protein T04A8.5; K00764 amidophosphoribosyltransferase [EC:2.4.2.14] (A)	Purine metabolism (ko00230);; Alanine, aspartate and glutamate metabolism (ko00250)	Nucleotide transport and metabolism	Glutamine amidotransferase domain;; Glutamine amidotransferase domain;; Phosphoribosyl transferase domain;; Glutamine amidotransferases class-II;; Glutamine amidotransferases class-II	Intracellular trafficking, secretion, and vesicular transport
C49F5.3	1.52472e-08	-1.59401	down	--	--	--	--	--	--	Chromatin structure and dynamics;; Transcription
mex-5	2.60606e-10	-1.59612	down	General function prediction only	Molecular Function: metal ion binding (GO:0046872);;	--	--	General function prediction only	Zinc finger C-x8-C-x5-C-x3-H type (and similar)	General function prediction only
cgh-1	3.99492e-06	-1.60021	down	Replication, recombination and repair;; Transcription;; Translation, ribosomal structure and biogenesis	Molecular Function: nucleic acid binding (GO:0003676);; Molecular Function: ATP binding (GO:0005524);;	K12614|0|cel:CELE_C07H6.5|cgh-1; Protein CGH-1; K12614 ATP-dependent RNA helicase DDX6/DHH1 [EC:3.6.4.13] (A)	RNA degradation (ko03018)	RNA processing and modification	DEAD/DEAH box helicase;; Helicase conserved C-terminal domain	Function unknown
EEED8.3	2.29026e-16	-1.60641	down	--	--	--	--	--	--	Intracellular trafficking, secretion, and vesicular transport
clec-91	1.03075e-14	-1.60682	down	--	--	--	--	Signal transduction mechanisms;; Defense mechanisms	Lectin C-type domain	Translation, ribosomal structure and biogenesis
R08E5.3	1.46036e-15	-1.60683	down	Secondary metabolites biosynthesis, transport and catabolism;; General function prediction only	Biological Process: tRNA modification (GO:0006400);; Biological Process: metabolic process (GO:0008152);; Molecular Function: methyltransferase activity (GO:0008168);; Molecular Function: O-methyltransferase activity (GO:0008171);; Molecular Function: tRNA (guanine-N7-)-methyltransferase activity (GO:0008176);;	--	--	Lipid transport and metabolism;; General function prediction only	Methyltransferase domain;; Methyltransferase domain;; Methyltransferase domain;; Methyltransferase domain;; Methyltransferase domain;; Methyltransferase domain;; Methyltransferase domain;; ubiE/COQ5 methyltransferase family;; Methyltransferase small domain;; Putative methyltransferase;; Methyltransferase domain;; Methionine biosynthesis protein MetW;; Mycolic acid cyclopropane synthetase	Lipid transport and metabolism
vit-5	0.000277826	-1.60845	down	--	Molecular Function: lipid transporter activity (GO:0005319);; Biological Process: lipid transport (GO:0006869);;	--	--	Lipid transport and metabolism	Lipoprotein amino terminal region;; Domain of unknown function (DUF1943);; von Willebrand factor type D domain	Lipid transport and metabolism
gln-3	7.29116e-20	-1.60918	down	Amino acid transport and metabolism	Molecular Function: glutamate-ammonia ligase activity (GO:0004356);; Biological Process: glutamine biosynthetic process (GO:0006542);; Biological Process: nitrogen compound metabolic process (GO:0006807);;	K01915|0|cbr:CBG13820|Cbr-gln-3; C. briggsae CBR-GLN-3 protein; K01915 glutamine synthetase [EC:6.3.1.2] (A)	Alanine, aspartate and glutamate metabolism (ko00250);; Arginine and proline metabolism (ko00330);; Glyoxylate and dicarboxylate metabolism (ko00630);; Nitrogen metabolism (ko00910);; Biosynthesis of amino acids (ko01230)	Amino acid transport and metabolism	Glutamine synthetase, catalytic domain;; Glutamine synthetase, beta-Grasp domain	General function prediction only
perm-1	4.62872e-07	-1.61095	down	--	--	--	--	--	Male sterility protein	Carbohydrate transport and metabolism
C16C8.9	0.00104671	-1.61426	down	--	--	--	--	--	--	General function prediction only
pole-1	0.00142238	-1.61476	down	Replication, recombination and repair	Molecular Function: nucleotide binding (GO:0000166);; Molecular Function: nucleic acid binding (GO:0003676);; Molecular Function: DNA binding (GO:0003677);; Molecular Function: DNA-directed DNA polymerase activity (GO:0003887);; Cellular Component: nucleus (GO:0005634);; Biological Process: DNA replication (GO:0006260);; Molecular Function: zinc ion binding (GO:0008270);; Molecular Function: 3'-5…	K02324|0|cel:CELE_F33H2.5|F33H2.5; Protein F33H2.5; K02324 DNA polymerase epsilon subunit 1 [EC:2.7.7.7] (A)	Purine metabolism (ko00230);; Pyrimidine metabolism (ko00240);; DNA replication (ko03030);; Base excision repair (ko03410);; Nucleotide excision repair (ko03420)	Replication, recombination and repair	Domain of unknown function (DUF1744);; DNA polymerase family B, exonuclease domain;; DNA polymerase family B;; Predicted 3'-5' exonuclease related to the exonuclease domain of PolB;; RNase_H superfamily	Cell cycle control, cell division, chromosome partitioning
sygl-1	1.26879e-06	-1.61541	down	--	--	--	--	--	--	Function unknown
egg-3	8.15099e-17	-1.61718	down	Signal transduction mechanisms	Molecular Function: protein tyrosine phosphatase activity (GO:0004725);; Biological Process: protein dephosphorylation (GO:0006470);;	--	--	Signal transduction mechanisms	Protein-tyrosine phosphatase	General function prediction only
cyb-3	1.15686e-18	-1.61824	down	--	Cellular Component: nucleus (GO:0005634);;	K05868|0|cel:CELE_T06E6.2|cyb-3; Protein CYB-3, isoform A; K05868 cyclin B (A)	FoxO signaling pathway (ko04068)	Cell cycle control, cell division, chromosome partitioning	Cyclin, N-terminal domain;; Cyclin, C-terminal domain	General function prediction only
try-8	7.39419e-09	-1.62116	down	--	Molecular Function: serine-type endopeptidase activity (GO:0004252);; Biological Process: proteolysis (GO:0006508);;	--	--	Amino acid transport and metabolism	Domain of unknown function (DUF316);; Trypsin	Function unknown
R04A9.9	8.20978e-14	-1.62392	down	--	--	--	--	General function prediction only;; Signal transduction mechanisms	--	Function unknown
oma-1	2.51159e-08	-1.63024	down	General function prediction only	Molecular Function: nucleotide binding (GO:0000166);; Molecular Function: ATP binding (GO:0005524);; Biological Process: peptide transport (GO:0015833);; Molecular Function: metal ion binding (GO:0046872);;	--	--	General function prediction only	Zinc finger C-x8-C-x5-C-x3-H type (and similar)	Amino acid transport and metabolism
T16G12.8	5.81381e-07	-1.6327	down	--	--	--	--	--	--	Amino acid transport and metabolism;; Posttranslational modification, protein turnover, chaperones
C27D9.1	2.17121e-08	-1.63316	down	--	--	--	--	--	Regulator protein PHA-1	General function prediction only
pos-1	3.03778e-17	-1.63817	down	General function prediction only	Molecular Function: metal ion binding (GO:0046872);;	--	--	General function prediction only	Zinc finger C-x8-C-x5-C-x3-H type (and similar)	Energy production and conversion
Y73B3A.1	2.80655e-15	-1.63847	down	--	--	--	--	General function prediction only	--	General function prediction only
mom-2	5.72787e-12	-1.63947	down	--	Molecular Function: receptor binding (GO:0005102);; Cellular Component: extracellular region (GO:0005576);; Biological Process: multicellular organismal development (GO:0007275);; Biological Process: Wnt signaling pathway (GO:0016055);;	K00408|0|cel:CELE_F38E1.7|mom-2; Protein MOM-2; K00408 wingless-type MMTV integration site family, member 4 (A)	Wnt signaling pathway (ko04310);; Hedgehog signaling pathway (ko04340)	Signal transduction mechanisms	wnt family	Function unknown
his-48	0.000514632	-1.64061	down	--	Molecular Function: DNA binding (GO:0003677);;	K11252|4.59349e-67|cel:CELE_H02I12.6|his-66; Protein HIS-66; K11252 histone H2B (A)	--	Chromatin structure and dynamics	Core histone H2A/H2B/H3/H4;; Histone-like transcription factor (CBF/NF-Y) and archaeal histone	Posttranslational modification, protein turnover, chaperones
C09G9.5	3.37451e-05	-1.64378	down	--	--	--	--	--	--	Amino acid transport and metabolism
spn-4	6.87247e-14	-1.64548	down	General function prediction only	Molecular Function: nucleic acid binding (GO:0003676);;	K14946|0|cel:CELE_ZC404.8|spn-4; Protein SPN-4; K14946 RNA binding protein fox-1 (A)	--	General function prediction only	RNA recognition motif. (a.k.a. RRM, RBD, or RNP domain);; RNA recognition motif (a.k.a. RRM, RBD, or RNP domain);; RNA recognition motif. (a.k.a. RRM, RBD, or RNP domain)	Intracellular trafficking, secretion, and vesicular transport
clec-208	7.72883e-08	-1.64751	down	--	--	--	--	Signal transduction mechanisms;; Defense mechanisms	--	Function unknown
Y53F4B.9	1.62289e-12	-1.64871	down	--	--	--	--	Replication, recombination and repair	--	Function unknown
E02H4.6	1.65655e-08	-1.65244	down	General function prediction only;; Signal transduction mechanisms;; Transcription;; Replication, recombination and repair	Molecular Function: protein kinase activity (GO:0004672);; Molecular Function: ATP binding (GO:0005524);; Biological Process: protein phosphorylation (GO:0006468);;	--	--	Signal transduction mechanisms	Protein kinase domain;; Protein tyrosine kinase	Signal transduction mechanisms
K12H6.9	6.09357e-09	-1.65718	down	--	--	--	--	--	--	Carbohydrate transport and metabolism
K03D3.5	0.000922881	-1.66292	down	--	--	--	--	--	Domain of unknown function (DUF4473)	General function prediction only
T28D6.3	2.64648e-14	-1.66404	down	--	--	--	--	--	--	General function prediction only
mex-6	1.02351e-13	-1.67117	down	General function prediction only	Molecular Function: metal ion binding (GO:0046872);;	--	--	General function prediction only	Zinc finger C-x8-C-x5-C-x3-H type (and similar)	Signal transduction mechanisms
mes-1	0.00466935	-1.67173	down	--	Molecular Function: protein kinase activity (GO:0004672);; Molecular Function: ATP binding (GO:0005524);; Biological Process: protein phosphorylation (GO:0006468);;	--	--	--	Protein tyrosine kinase;; Protein kinase domain	Function unknown
T24D1.3	5.53128e-11	-1.67319	down	--	--	--	--	--	--	Function unknown
clec-104	0.000226079	-1.6753	down	--	--	--	--	Signal transduction mechanisms;; Defense mechanisms	--	Signal transduction mechanisms;; Defense mechanisms
clec-136	9.39307e-05	-1.67548	down	--	--	--	--	Signal transduction mechanisms;; Defense mechanisms	--	Signal transduction mechanisms;; Defense mechanisms
H11E01.2	1.47864e-05	-1.67741	down	Carbohydrate transport and metabolism;; Amino acid transport and metabolism;; Inorganic ion transport and metabolism;; General function prediction only	Cellular Component: integral component of membrane (GO:0016021);; Biological Process: transmembrane transport (GO:0055085);;	--	--	Carbohydrate transport and metabolism	Major Facilitator Superfamily	Function unknown
noah-2	9.93763e-07	-1.67802	down	--	--	--	--	--	PAN domain	General function prediction only
F12E12.1	3.22432e-06	-1.67971	down	--	--	--	--	--	--	Intracellular trafficking, secretion, and vesicular transport
rnr-1	9.45299e-15	-1.68087	down	Nucleotide transport and metabolism	Molecular Function: ribonucleoside-diphosphate reductase activity, thioredoxin disulfide as acceptor (GO:0004748);; Molecular Function: ATP binding (GO:0005524);; Biological Process: DNA replication (GO:0006260);; Biological Process: oxidation-reduction process (GO:0055114);;	K10807|0|cel:CELE_T23G5.1|rnr-1; Protein RNR-1; K10807 ribonucleoside-diphosphate reductase subunit M1 [EC:1.17.4.1] (A)	Purine metabolism (ko00230);; Pyrimidine metabolism (ko00240);; Glutathione metabolism (ko00480)	Nucleotide transport and metabolism	Ribonucleotide reductase, barrel domain;; Ribonucleotide reductase, all-alpha domain;; ATP cone domain	Lipid transport and metabolism
Y41C4A.32	2.37377e-10	-1.68333	down	General function prediction only	Molecular Function: protein binding (GO:0005515);;	--	--	Intracellular trafficking, secretion, and vesicular transport	WD domain, G-beta repeat;; Nup133 N terminal like	Intracellular trafficking, secretion, and vesicular transport
C01G8.1	2.14527e-14	-1.68455	down	--	--	--	--	--	--	Cytoskeleton
scl-5	8.752e-07	-1.68508	down	Function unknown	--	--	--	Function unknown	Cysteine-rich secretory protein family	Cytoskeleton
tag-52	3.28624e-05	-1.68994	down	--	Molecular Function: Rho guanyl-nucleotide exchange factor activity (GO:0005089);; Biological Process: regulation of Rho protein signal transduction (GO:0035023);;	--	--	Signal transduction mechanisms	RhoGEF domain	Function unknown
nit-1	2.86652e-07	-1.69124	down	General function prediction only	Biological Process: nitrogen compound metabolic process (GO:0006807);; Molecular Function: hydrolase activity, acting on carbon-nitrogen (but not peptide) bonds (GO:0016810);;	K01501|0|cel:CELE_ZK1058.6|nit-1; Protein NIT-1; K01501 nitrilase [EC:3.5.5.1] (A)	Tryptophan metabolism (ko00380);; Cyanoamino acid metabolism (ko00460);; Nitrogen metabolism (ko00910)	Amino acid transport and metabolism	Carbon-nitrogen hydrolase	Extracellular structures
lin-41	0.00317774	-1.69184	down	Function unknown	Molecular Function: protein binding (GO:0005515);;	K12035|0|cel:CELE_C12C8.3|lin-41; Protein LIN-41, isoform B; K12035 tripartite motif-containing protein 71 [EC:6.3.2.19] (A)	--	Posttranslational modification, protein turnover, chaperones	NHL repeat;; SMP-30/Gluconolaconase/LRE-like region;; Filamin/ABP280 repeat	Posttranslational modification, protein turnover, chaperones
unc-71	3.7776e-16	-1.69465	down	--	Molecular Function: metalloendopeptidase activity (GO:0004222);; Biological Process: proteolysis (GO:0006508);;	--	--	Posttranslational modification, protein turnover, chaperones	Reprolysin (M12B) family zinc metalloprotease;; ADAM cysteine-rich;; Disintegrin;; Reprolysin family propeptide;; Metallo-peptidase family M12B Reprolysin-like;; EGF-like domain;; Metallo-peptidase family M12B Reprolysin-like	Intracellular trafficking, secretion, and vesicular transport
Y49F6B.13	0.00213157	-1.69621	down	--	--	--	--	--	--	Function unknown
cpb-3	5.42424e-06	-1.69686	down	--	Molecular Function: nucleic acid binding (GO:0003676);;	K02602|0|cel:CELE_B0414.5|cpb-3; Protein CPB-3; K02602 cytoplasmic polyadenylation element-binding protein (A)	Dorso-ventral axis formation (ko04320)	Translation, ribosomal structure and biogenesis	RNA recognition motif. (a.k.a. RRM, RBD, or RNP domain)	Chromatin structure and dynamics
T06D4.1	2.32335e-12	-1.69964	down	--	--	--	--	--	--	Posttranslational modification, protein turnover, chaperones
msp-65	1.08769e-07	-1.71385	down	--	--	--	--	--	MSP (Major sperm protein) domain	Signal transduction mechanisms
Y54G2A.41	1.9488e-11	-1.71678	down	--	--	--	--	--	--	Signal transduction mechanisms;; Defense mechanisms
ech-7	2.0538e-11	-1.71929	down	Lipid transport and metabolism	Molecular Function: catalytic activity (GO:0003824);; Molecular Function: 3-hydroxyisobutyryl-CoA hydrolase activity (GO:0003860);; Biological Process: metabolic process (GO:0008152);;	--	--	Lipid transport and metabolism	Enoyl-CoA hydratase/isomerase family	Inorganic ion transport and metabolism
daz-1	1.37903e-11	-1.72538	down	General function prediction only	Molecular Function: nucleic acid binding (GO:0003676);;	--	--	General function prediction only	RNA recognition motif. (a.k.a. RRM, RBD, or RNP domain);; RNA recognition motif (a.k.a. RRM, RBD, or RNP domain)	General function prediction only
F09C6.10	8.00383e-05	-1.72593	down	--	--	--	--	--	--	Transcription
T10C6.10	1.61478e-09	-1.73198	down	--	--	--	--	--	F-box associated	Chromatin structure and dynamics
dpf-6	1.14632e-05	-1.73302	down	Amino acid transport and metabolism	Biological Process: proteolysis (GO:0006508);; Molecular Function: serine-type peptidase activity (GO:0008236);; Molecular Function: hydrolase activity (GO:0016787);;	--	--	Posttranslational modification, protein turnover, chaperones	Prolyl oligopeptidase family;; Alpha/beta hydrolase family;; Alpha/beta hydrolase family;; BAAT / Acyl-CoA thioester hydrolase C terminal;; Dienelactone hydrolase family;; X-Pro dipeptidyl-peptidase (S15 family)	Cell cycle control, cell division, chromosome partitioning
D2096.5	0.000880242	-1.73438	down	--	--	--	--	--	Caenorhabditis elegans protein of unknown function (DUF870)	Function unknown
acly-1	4.38211e-09	-1.73545	down	Energy production and conversion	Molecular Function: catalytic activity (GO:0003824);; Biological Process: metabolic process (GO:0008152);; Molecular Function: transferase activity, transferring acyl groups, acyl groups converted into alkyl on transfer (GO:0046912);; Molecular Function: cofactor binding (GO:0048037);;	K01648|0|cel:CELE_D1005.1|Protein D1005.1; K01648 ATP citrate (pro-S)-lyase [EC:2.3.3.8] (A)	Citrate cycle (TCA cycle) (ko00020)	Energy production and conversion	Citrate synthase;; CoA-ligase;; CoA binding domain;; ATP-grasp domain	Transcription
F02E8.4	0.000321566	-1.73583	down	--	--	--	--	--	--	Intracellular trafficking, secretion, and vesicular transport
clec-99	0.000192355	-1.73826	down	--	--	--	--	Signal transduction mechanisms;; Defense mechanisms	Lectin C-type domain	Signal transduction mechanisms;; Defense mechanisms
F11D5.5	2.91582e-05	-1.73871	down	Carbohydrate transport and metabolism;; Amino acid transport and metabolism;; Inorganic ion transport and metabolism;; General function prediction only	Cellular Component: integral component of membrane (GO:0016021);; Molecular Function: transmembrane transporter activity (GO:0022857);; Biological Process: transmembrane transport (GO:0055085);;	--	--	Carbohydrate transport and metabolism	Sugar (and other) transporter	Inorganic ion transport and metabolism
puf-6	8.53872e-15	-1.7416	down	Translation, ribosomal structure and biogenesis	Molecular Function: RNA binding (GO:0003723);;	--	--	Translation, ribosomal structure and biogenesis	Pumilio-family RNA binding repeat	Translation, ribosomal structure and biogenesis
C01G6.3	4.22867e-10	-1.74355	down	--	--	--	--	--	--	General function prediction only
puf-3	2.02915e-14	-1.74477	down	Translation, ribosomal structure and biogenesis	Molecular Function: RNA binding (GO:0003723);;	--	--	Translation, ribosomal structure and biogenesis	Pumilio-family RNA binding repeat	Amino acid transport and metabolism
Y48B6A.10	6.09594e-06	-1.74571	down	--	--	--	--	Cell cycle control, cell division, chromosome partitioning	--	Replication, recombination and repair
F36G9.3	1.1169e-11	-1.74912	down	--	Cellular Component: integral component of membrane (GO:0016021);; Biological Process: transmembrane transport (GO:0055085);;	--	--	Function unknown	Ion channel regulatory protein UNC-93;; Major Facilitator Superfamily	Function unknown
clec-143	1.33421e-05	-1.75043	down	--	--	--	--	--	von Willebrand factor type A domain;; von Willebrand factor type A domain	Signal transduction mechanisms
mex-3	1.46563e-17	-1.75522	down	--	Molecular Function: RNA binding (GO:0003723);;	K15686|0|cel:CELE_F53G12.5|mex-3; Protein MEX-3, isoform A; K15686 RNA-binding protein MEX3 (A)	--	General function prediction only	KH domain;; KH domain	Intracellular trafficking, secretion, and vesicular transport
oac-37	0.00087784	-1.76336	down	Lipid transport and metabolism	Molecular Function: transferase activity, transferring acyl groups other than amino-acyl groups (GO:0016747);;	--	--	--	Acyltransferase family	General function prediction only
gfat-2	7.60742e-12	-1.76802	down	Cell wall/membrane/envelope biogenesis	Molecular Function: carbohydrate derivative binding (GO:0097367);; Biological Process: carbohydrate derivative metabolic process (GO:1901135);;	K00820|0|cel:CELE_F22B3.4|F22B3.4; Protein F22B3.4; K00820 glucosamine--fructose-6-phosphate aminotransferase (isomerizing) [EC:2.6.1.16] (A)	Alanine, aspartate and glutamate metabolism (ko00250);; Amino sugar and nucleotide sugar metabolism (ko00520)	Cell wall/membrane/envelope biogenesis	SIS domain;; Glutamine amidotransferases class-II;; Glutamine amidotransferase domain;; Glutamine amidotransferase domain;; Glutamine amidotransferases class-II	Chromatin structure and dynamics
gst-41	4.75031e-10	-1.77146	down	--	Molecular Function: protein binding (GO:0005515);;	--	--	Posttranslational modification, protein turnover, chaperones	Glutathione S-transferase, C-terminal domain;; Glutathione S-transferase, N-terminal domain	General function prediction only
try-1	4.6551e-12	-1.7748	down	--	Molecular Function: serine-type endopeptidase activity (GO:0004252);; Biological Process: proteolysis (GO:0006508);;	--	--	Amino acid transport and metabolism	Trypsin	Function unknown
thn-1	8.59149e-05	-1.77482	down	--	--	--	--	--	Thaumatin family	General function prediction only
glb-1	8.04447e-18	-1.77532	down	--	Molecular Function: oxygen binding (GO:0019825);; Molecular Function: heme binding (GO:0020037);;	--	--	--	Globin	Function unknown
taf-11.2	3.96132e-11	-1.77705	down	Transcription	Cellular Component: nucleus (GO:0005634);; Biological Process: transcription initiation from RNA polymerase II promoter (GO:0006367);;	K03135|5.4062e-179|cel:CELE_K10D3.3|taf-11.2; Protein TAF-11.2; K03135 transcription initiation factor TFIID subunit 11 (A)	Basal transcription factors (ko03022)	Transcription	hTAFII28-like protein conserved region	Amino acid transport and metabolism;; Inorganic ion transport and metabolism;; Signal transduction mechanisms
pitr-6	0.000224314	-1.78119	down	Inorganic ion transport and metabolism	Molecular Function: inorganic phosphate transmembrane transporter activity (GO:0005315);; Biological Process: phosphate ion transport (GO:0006817);; Cellular Component: membrane (GO:0016020);;	--	--	Inorganic ion transport and metabolism	Phosphate transporter family	General function prediction only
egg-6	0.00312564	-1.78757	down	Function unknown	Molecular Function: protein binding (GO:0005515);;	--	--	General function prediction only	Leucine rich repeat;; Leucine Rich repeats (2 copies);; Leucine rich repeats (6 copies);; Leucine Rich Repeat;; Leucine Rich repeat;; Leucine-rich repeat;; Leucine rich repeat	General function prediction only
egg-5	1.09428e-11	-1.78946	down	Signal transduction mechanisms	Molecular Function: protein tyrosine phosphatase activity (GO:0004725);; Biological Process: protein dephosphorylation (GO:0006470);;	--	--	Signal transduction mechanisms	Protein-tyrosine phosphatase	Signal transduction mechanisms
ztf-28	1.98005e-14	-1.79638	down	--	--	--	--	General function prediction only	Zinc finger, C2H2 type	Function unknown
puf-7	4.6167e-08	-1.8008	down	Translation, ribosomal structure and biogenesis	Molecular Function: RNA binding (GO:0003723);;	--	--	Translation, ribosomal structure and biogenesis	Pumilio-family RNA binding repeat	Function unknown
cysl-3	3.76327e-19	-1.80736	down	Amino acid transport and metabolism	--	--	--	Amino acid transport and metabolism	Pyridoxal-phosphate dependent enzyme	Lipid transport and metabolism
chil-7	7.77306e-05	-1.80955	down	Carbohydrate transport and metabolism	Biological Process: carbohydrate metabolic process (GO:0005975);;	--	--	Carbohydrate transport and metabolism	Glycosyl hydrolases family 18	Carbohydrate transport and metabolism
grd-3	5.70901e-20	-1.81137	down	--	--	--	--	--	Ground-like domain	General function prediction only
Y110A2AL.7	0.00126312	-1.82105	down	--	--	--	--	--	--	General function prediction only
C50E3.12	2.21854e-05	-1.82559	down	--	--	--	--	--	--	General function prediction only
gyg-2	6.3309e-21	-1.82818	down	--	Biological Process: protein glycosylation (GO:0006486);; Molecular Function: transferase activity, transferring glycosyl groups (GO:0016757);;	K00750|0|cel:CELE_T25E12.5|gyg-2; Protein GYG-2; K00750 glycogenin glucosyltransferase [EC:2.4.1.186] (A)	--	Carbohydrate transport and metabolism	Glycosyl transferase family 8;; Mannosyltransferase putative	Carbohydrate transport and metabolism
F02H6.2	2.12352e-05	-1.83164	down	--	--	--	--	--	--	General function prediction only
C05B5.11	3.55882e-08	-1.83474	down	--	--	--	--	Signal transduction mechanisms;; Extracellular structures	--	General function prediction only
Y41G9A.10	8.02619e-07	-1.84366	down	--	--	--	--	--	--	General function prediction only
scl-7	5.34903e-08	-1.84645	down	Function unknown	--	--	--	Function unknown	Cysteine-rich secretory protein family	Cytoskeleton
#N/A	0.00106798	-1.84668	down	--	--	K00750|3.17389e-74|cbr:CBG13253|Hypothetical protein CBG13253; K00750 glycogenin glucosyltransferase [EC:2.4.1.186] (A)	--	Carbohydrate transport and metabolism	Glycosyl transferase family 8	Carbohydrate transport and metabolism
asp-17	2.41471e-11	-1.84687	down	--	--	--	--	Posttranslational modification, protein turnover, chaperones	Eukaryotic aspartyl protease;; Xylanase inhibitor N-terminal	Intracellular trafficking, secretion, and vesicular transport
W09G12.7	5.4794e-05	-1.8545	down	--	--	--	--	--	--	Function unknown
R05H10.7	0.00852293	-1.86339	down	--	--	--	--	--	--	Function unknown
col-8	2.9994e-29	-1.8777	down	--	Molecular Function: structural constituent of cuticle (GO:0042302);;	--	--	Extracellular structures	Collagen triple helix repeat (20 copies);; Nematode cuticle collagen N-terminal domain	Extracellular structures
nas-19	0.000367429	-1.88527	down	--	Molecular Function: metalloendopeptidase activity (GO:0004222);; Biological Process: proteolysis (GO:0006508);;	--	--	Posttranslational modification, protein turnover, chaperones	Astacin (Peptidase family M12A)	General function prediction only
clec-76	0.000677106	-1.88693	down	--	--	--	--	Signal transduction mechanisms;; Defense mechanisms	Lectin C-type domain	Signal transduction mechanisms;; Defense mechanisms
D1005.2	0.00123934	-1.89443	down	Carbohydrate transport and metabolism	Biological Process: metabolic process (GO:0008152);; Molecular Function: uridylyltransferase activity (GO:0070569);;	--	--	Carbohydrate transport and metabolism	UTP--glucose-1-phosphate uridylyltransferase	Transcription
C17E7.12	6.01859e-05	-1.89711	down	--	--	--	--	--	--	Transcription
gst-35	9.86355e-14	-1.89866	down	--	Molecular Function: protein binding (GO:0005515);;	--	--	Posttranslational modification, protein turnover, chaperones	Glutathione S-transferase, N-terminal domain;; Glutathione S-transferase, N-terminal domain	Posttranslational modification, protein turnover, chaperones
Y46H3C.5	0.000608014	-1.90015	down	--	--	--	--	--	--	General function prediction only
#N/A	2.97197e-05	-1.90059	down	--	Molecular Function: iron ion transmembrane transporter activity (GO:0005381);; Cellular Component: integral component of membrane (GO:0016021);; Biological Process: iron ion transmembrane transport (GO:0034755);;	--	--	--	Transposase (partial DDE domain);; DDE superfamily endonuclease;; Ferroportin1 (FPN1);; Ferroportin1 (FPN1)	Carbohydrate transport and metabolism
F19H6.4	5.27175e-06	-1.90228	down	--	Cellular Component: cytoplasm (GO:0005737);; Biological Process: lipid metabolic process (GO:0006629);; Cellular Component: integral component of membrane (GO:0016021);; Molecular Function: oxidoreductase activity, acting on the CH-CH group of donors (GO:0016627);;	--	--	Lipid transport and metabolism	3-oxo-5-alpha-steroid 4-dehydrogenase;; Protein of unknown function (DUF1295)	Function unknown
R05G9.3	2.89828e-12	-1.90306	down	--	--	--	--	--	--	Function unknown
Y51F10.2	1.55139e-15	-1.90392	down	--	--	--	--	--	Ring finger domain	Amino acid transport and metabolism
Y51A2D.8	6.6692e-08	-1.90764	down	--	Biological Process: proteolysis (GO:0006508);; Molecular Function: cysteine-type peptidase activity (GO:0008234);;	--	--	Posttranslational modification, protein turnover, chaperones	Papain family cysteine protease;; Cathepsin propeptide inhibitor domain (I29)	Function unknown
H37A05.4	1.4329e-05	-1.90828	down	--	--	--	--	--	--	General function prediction only
F33E2.4	6.63465e-10	-1.91593	down	--	--	--	--	--	Domain of unknown function (DUF281)	Signal transduction mechanisms;; Defense mechanisms
C16C8.17	0.000130036	-1.91626	down	--	--	--	--	--	Domain of unknown function (DUF281)	General function prediction only
M7.9	7.0113e-07	-1.91779	down	--	--	--	--	--	Domain of unknown function DUF148	Function unknown
C45G9.12	2.62844e-06	-1.91877	down	--	--	--	--	--	--	Function unknown
F19H6.6	0.00054019	-1.91993	down	--	--	--	--	--	--	Function unknown
tbx-36	1.7275e-09	-1.92349	down	--	Molecular Function: sequence-specific DNA binding transcription factor activity (GO:0003700);; Cellular Component: nucleus (GO:0005634);; Biological Process: regulation of transcription, DNA-templated (GO:0006355);;	--	--	Transcription	T-box	Amino acid transport and metabolism
ZK813.2	3.91391e-13	-1.92382	down	--	--	--	--	--	--	General function prediction only
cpr-1	2.12024e-13	-1.92446	down	--	Biological Process: proteolysis (GO:0006508);; Molecular Function: cysteine-type peptidase activity (GO:0008234);;	K01363|0|cel:CELE_C52E4.1|cpr-1; Protein CPR-1; K01363 cathepsin B [EC:3.4.22.1] (A)	Lysosome (ko04142)	Posttranslational modification, protein turnover, chaperones	Papain family cysteine protease	Carbohydrate transport and metabolism
F26D2.16	3.61126e-12	-1.92495	down	--	--	--	--	Signal transduction mechanisms;; Defense mechanisms	--	General function prediction only
maph-1.2	4.28926e-11	-1.93912	down	--	--	--	--	Cytoskeleton	--	Transcription
C50E3.11	6.99424e-09	-1.94863	down	--	--	--	--	Coenzyme transport and metabolism	--	General function prediction only
hsp-12.6	0.00122671	-1.95047	down	--	--	--	--	Posttranslational modification, protein turnover, chaperones	Hsp20/alpha crystallin family	Posttranslational modification, protein turnover, chaperones
F33H12.7	8.563e-14	-1.95062	down	--	--	--	--	--	--	General function prediction only
fat-7	1.35787e-11	-1.95465	down	Lipid transport and metabolism	--	K00507|0|cel:CELE_F10D2.9|fat-7; Protein FAT-7; K00507 stearoyl-CoA desaturase (delta-9 desaturase) [EC:1.14.19.1] (A)	Biosynthesis of unsaturated fatty acids (ko01040);; Fatty acid metabolism (ko01212)	Lipid transport and metabolism	Fatty acid desaturase	Function unknown
clec-138	4.51329e-09	-1.95467	down	--	--	--	--	Signal transduction mechanisms;; Defense mechanisms	--	Signal transduction mechanisms;; Defense mechanisms
W06D11.3	1.07266e-15	-1.96371	down	--	--	--	--	--	--	Function unknown
C49C3.11	6.91199e-14	-1.96566	down	--	--	--	--	Signal transduction mechanisms;; Defense mechanisms	--	Function unknown
K02E10.4	0.000149572	-1.96772	down	--	--	--	--	--	--	General function prediction only
C04E12.5	3.32071e-07	-1.9689	down	--	--	--	--	--	Domain of unknown function (DUF750)	General function prediction only
gln-6	2.98218e-26	-1.97707	down	Amino acid transport and metabolism	Molecular Function: glutamate-ammonia ligase activity (GO:0004356);; Biological Process: glutamine biosynthetic process (GO:0006542);; Biological Process: nitrogen compound metabolic process (GO:0006807);;	K01915|0|cel:CELE_C28D4.3|gln-6; Protein GLN-6; K01915 glutamine synthetase [EC:6.3.1.2] (A)	Alanine, aspartate and glutamate metabolism (ko00250);; Arginine and proline metabolism (ko00330);; Glyoxylate and dicarboxylate metabolism (ko00630);; Nitrogen metabolism (ko00910);; Biosynthesis of amino acids (ko01230)	Amino acid transport and metabolism	Glutamine synthetase, catalytic domain;; Glutamine synthetase, beta-Grasp domain	Posttranslational modification, protein turnover, chaperones
fkb-5	1.89379e-14	-1.98048	down	Posttranslational modification, protein turnover, chaperones	--	--	--	Posttranslational modification, protein turnover, chaperones	FKBP-type peptidyl-prolyl cis-trans isomerase	General function prediction only
[truncated: 172 more rows]

## Sheet: Lists of specific gene groups
Genes upregulated by 25ºC	CUB like genes	Shk toxins	UGTs	CYPs	GSTs
	C29F3.7	C46H11.7	ugt-33	cyp-35C1	gst-22
[truncated: 21 more rows]
